# Supplementary material for: The Blood-Brain Barrier: Implications for Experimental Cancer Therapeutics
Source: Annu Rev Cancer Biol. Author manuscript; Available in PMC 2024 Feb 6. (PMC10846865; doi:10.1146/annurev-cancerbio-061421-040433)
Supplement: Supplementary Table 1 [file NIHMS1919306-supplement-Supplementary_Table_1.xlsx]

## Sheet: Compound and MALDI details
Drug	Synonyms	Type of drug	Mechanism of action	Chemical formula	Structure	Molecular weight (g/mol)	log P	H-bond donors	H-bond acceptors	Lipinski violations	log D	log S	pKa	pKa type	CNS MPO score	Topological polar surface area (Å²)	Exact mass (g/mol)	Fsp3	Rotatable bonds	Chemical formula	M+H	Drug	Chemical formula	M+H	Detected by	MATRIX	MATRIX SOLVENT	DRUG DISSOLVED IN	Analytical conditions	LOD	Internal Standard	Other comments	DRUG DOSE	Reference (see next tab for DOI lookup table)	Isotopic pattern
AA CW 236		Antitumor	non-pseudosubstrate inhibitor of O(6) -alkylguanine DNA methyltransferase (MGMT)	C16H15F3N4O2	1	352.317	4.19	0	4	0	4.19	-3.32	1.72	Basic	4.4	65.97	352.115	0.31	6	C16H15F3N4O2	353.122	AA CW 236	C16H15F3N4O2	353.122										Agar Lab	0
Afatinib	Afatinib, Gray1025, HMSL10133, SYN-1100, Tomtovok, Tovok, BIBW 2992	Antitumor	EGFR-inhibitor	C24H25ClFN5O3	1	485.94	3.76	2	7	0	2.34	-4.94	8.81	Basic	3.65	88.61	485.163	0.29	8	C24H25ClFN5O3	486.17	Afatinib	C24H25ClFN5O3	486.17	MALDI-MS	CHCA	7 g/L CHCAin 70% methanol and 0.2% trifluoroacetic acid							Novel approach of MALDI drug imaging, immunohistochemistry, and digital image analysis for drug distribution studies in tissues	0
Afatinib	Afatinib, Gray1025, HMSL10133, SYN-1100, Tomtovok, Tovok, BIBW 2992	Antitumor	EGFR-inhibitor	C24H25ClFN5O3	1	485.94	3.76	2	7	0	2.34	-4.94	8.81	Basic	3.65	88.61	485.163	0.29	8	C24H25ClFN5O3	486.17	Afatinib	C24H25ClFN5O3	486.17										Agar Lab	0
Alectinib	AF802, Alectinib, Gray899, HMSL10201, KIN001-262, SYN-5706, CH5424802	Antitumor	selectively blocks anaplastic lymphoma kinase (ALK) and the RET proto-oncogene	C30H34N4O2	1	482.628	4.89	1	5	0	4.75	-6.12	6.97	Basic	3.01	72.36	482.268	0.47	3	C30H34N4O2	483.275	Alectinib	C30H34N4O2	483.275	MALDI-MS	CHCA	10 mg/mL of α -CHCA solution containing 30% acetonitrile, 10% isopropanol, and 0.1% FA				erlotinib-d6	Alectinib calibration stand- ards ranging from 5–1000 ng/mL. The optimal transitions for the alectinib and erlotinib-d6 as IS used for the MSI were m/z 483.3 to 396.2 (Supplemental Figure 5) and m/z 400.2 to 339.2, respectively.		Visualizing spatial distribution of alectinib in murine brain using quantitative mass spectrometry imaging	0
Alpelisib	Alpelisib, Gray936, HMSL10233, S2814, SYN-1230	Antitumor	PI3K inhibitor	C19H22F3N5O2S	1	441.47	2.81	2	4	0	2.67	-4.68	7.79	Acidic	4.21	101.21	441.145	0.47	5	C19H22F3N5O2S	442.152	Alpelisib	C19H22F3N5O2S	442.152	MALDI-MS									Agar Lab	0
AMG 232	SYN-5705	Antitumor	MDM2 inhibitor	C28H35Cl2NO5S	1	568.55	5.86	1	5	2	2.83	-3.27	4.19	Acidic	3.36	91.75	567.161	0.5	9	C28H35Cl2NO5S	568.169	AMG 232	C28H35Cl2NO5S	568.169										Agar Lab	0
Astemizole		Antihistaminic	histamine H1-receptor antagonist	C28H31FN4O	1	458.581	5.39	1	4	1	4.01	-4.3	8.73	Basic	2.76	42.32	458.248	0.32	8	C28H31FN4O	459.255	Astemizole	C28H31FN4O	459.255								MS and MS/MS		Mapping pharmaceuticals in rat brain sections using MALDI imaging mass spectrometry	0
AZ 628	AZD-628, HMSL10050, KIN001-162, S2746, SAI-GRAY066	Antitumor	pan-Raf inhibitor for BRAF, BRAFV600E, and c-Raf-1, also inhibits VEGFR2, DDR2, Lyn, Flt1, FMS,	C27H25N5O2	1	451.53	4.79	2	5	0	4.71	-6.08	6.7	Basic	2.7	97.59	451.201	0.19	5	C27H25N5O2	452.208	AZ 628	C27H25N5O2	452.208										Agar Lab	0
AZD 1775	Adavosertib, HMSL10152, S1525, SYN-5698	Antitumor	Tirosine Kinase Wee1 Inhibitor	C27H32N8O2	1	500.607	3.17	2	9	1	2.51	-4.1	7.96	Basic	3.79	100.96	500.265	0.33	7	C27H32N8O2	501.272	AZD 1775	C27H32N8O2	501.272	MALDI-MS and LESA-MS					0.1 uM (LESA-MS)				Agar Lab	0
AZD 1775	Adavosertib, HMSL10152, S1525, SYN-5698	Antitumor	Tirosine Kinase Wee1 Inhibitor	C27H32N8O2	1	500.607	3.17	2	9	1	2.51	-4.1	7.96	Basic	3.79	100.96	500.265	0.33	7	C27H32N8O2	501.272	AZD 1775	C27H32N8O2	501.272	MALDI-MS	CHCA	CHCA (5 mg/mL solution in ACN/0.2% TFA 60:40 vol/vol) was		(200 mg/kg) of drug administered					The efficacy of the wee1 inhibitor MK-1775 combined with temozolomide is limited by heterogeneous distribution across the blood-brain barrier in glioblastoma	0
AZD 3759		Antitumor	EGFRmut/WTi	C22H23ClFN5O3	1	459.91	4.03	1	6	0	3.86	-5.43	7.1	Basic	3.67	79.82	459.147	0.32	5	C22H23ClFN5O3	460.155	AZD 3759	C22H23ClFN5O3	460.155										Agar Lab	0
AZD 4017		Antidiabetic - Metabolic syndrome obesity related disorders	11-beta-hydroxysteroid dehydrogenase type 1 (11β-HSD1) inhibitor - 11β-HSD1	C22H33N3O3S	1	419.58	3.99	2	5	0	1.4	-2.39	3.16	Acidic	4.58	82.53	419.224	0.68	8	C22H33N3O3S	420.232	AZD 4017	C22H33N3O3S	420.232	LESA-MS/MS MALDI-MS	CHCA	CHCA: 10 mg/mL, 50/50 v/v acetonitrile/water, 0.1% TFA DHB: 70 mg/mL, 50/50 v/v acetonitrile/water, 0.1% TFA	5% dimethyl sulfoxide (DMSO)/95% (30% w/v Captisol in water)	LESA: acetonitrile/water/formic Acid 60/40/0.1 v/v/v			Positive ion mode TRANSITION MONITORED m/z 420.2 > 320.9 . Determined Blood/Plasma ratio		Mapping Drug Distribution in Brain Tissue Using Liquid Extraction Surface Analysis Mass Spectrometry Imaging	0
AZD 6482	HMSL10059, KIN001-193, S1462, SAI-GRAY027, SAI-GRAY041	Antitumor	PI3K inhibitor	C22H24N4O4	1	408.458	2.68	2	7	0	-0.04	-1.83	4.67	Acidic	5	94.47	408.18	0.32	5	C22H24N4O4	409.187	AZD 6482	C22H24N4O4	409.187										Agar Lab	0
AZD 8329		Antidiabetic - Metabolic syndrome obesity related disorders	11-beta-hydroxysteroid dehydrogenase type 1 (11β-HSD1) inhibitor - 11β-HSD1	C25H31N3O3	1	421.541	4.43	2	4	0	1.65	-2.98	4.53	Acidic	4.34	84.22	421.236	0.56	5	C25H31N3O3	422.244	AZD 8329	C25H31N3O3	422.244	LESA-MS/MS MALDI-MS	CHCA	CHCA: 10 mg/mL, 50/50 v/v acetonitrile/water, 0.1% TFA DHB: 70 mg/mL, 50/50 v/v acetonitrile/water, 0.1% TFA	5% dimethyl sulfoxide (DMSO)/95% (30% w/v Captisol in water)	LESA: acetonitrile/water/formic Acid 60/40/0.1 v/v/v			Positive ion mode TRANSITION MONITORED m/z 422.2 > 148.1. Determined Blood/Plasma ratio		Mapping Drug Distribution in Brain Tissue Using Liquid Extraction Surface Analysis Mass Spectrometry Imaging	0
BAL 101553		Antitumor	microtubule depolymerizing agent	C26H29N9O3	1	515.578	1.31	4	9	1	-2.06	-0.9	10.2	Basic	2	190.77	515.239	0.31	13	C26H29N9O3	516.247	BAL 101553	C26H29N9O3	516.247										Agar Lab	0
BAL 27862		Antitumor	microtubule depolymerizing agent	C20H17N7O2	1	387.403	1.73	2	7	0	1.73	-4.25	3.3	Basic	4.3	135.65	387.144	0.15	7	C20H17N7O2	388.152	BAL 27862	C20H17N7O2	388.152										Agar Lab	0
Banoxantrone	AQ 4, Banoxantrone	Antitumor	topoisomerase II inhibitor	C22H28N4O4	1	412.49	3.53	4	8	0	3.16	-2.29	7.73	Basic	3.27	105.14	412.211	0.36	8	C22H28N4O4	413.218	Banoxantrone	C22H28N4O4	413.218										Examination of the distribution of the bioreductive drug AQ4N and its active metabolite AQ4 in solid tumours by imaging matrix-assisted laser desorption/ionisation mass spectrometry	0
Binimetinib	KIN 001 296,ARRY-162, ARRY-438162, Binimetinib, MEK162, S7007, SAI-GRAY070, SYN-5356	Antitumor	MEK inhibitor	C17H15BrF2N4O3	1	441.233	3.81	3	5	0	3.81	-4.71	5.06	Basic	3.28	88.41	440.03	0.18	6	C17H15BrF2N4O3	441.037	Binimetinib	C17H15BrF2N4O3	441.037	MALDI-MS									Agar Lab	0
BMN 673	KIN001-304, S7048	Antitumor	poly ADP ribose polymerase (PARP) inhibitor	C19H14F2N6O	1	380.359	2.11	2	5	0	2.11	-4.43	9.48	Acidic	5.3	84.2	380.12	0.16	2	C19H14F2N6O	381.127	BMN 673	C19H14F2N6O	381.127										Agar Lab	0
Bufuralol		Hipertension	beta-adrenoceptor antagonist	C16H23NO2	1	261.365	2.99	2	2	0	1.16	-1.72	9.24	Basic	4.88	45.4	261.173	0.5	5	C16H23NO2	262.18	Bufuralol	C16H23NO2	262.18	MALDI-MS, LESA-MS and DESI-MS	CHCA and DHB	CHCA (10 mg/ mL, 50/50 v/v acetonitrile/water, 0.1% TFA) DHB (70 mg/ mL, 50/50 v/v acetonitrile/water, 0.1% TFA) was		LESA: (acetonitrile/water/formic acid 60/40/0.1 v/v/v)			Positive ion mode: m/z 262.2 > 188.1 Not detected by MALDI in tissue, Detected without tissue by MALDI		Mass spectrometry imaging of cassette-dosed drugs for higher throughput pharmacokinetic and biodistribution analysis	0
Buparlisib	BKM120, Buparlisib, Gray935, HMSL10147, S2247, SYN-1200, NVP BKM 120	Antitumor	pan-class I phosphoinositide 3-kinase inhibitor	C18H21F3N6O2	1	410.401	2.56	1	8	0	2.55	-4.5	5.94	Basic	5.2	89.63	410.168	0.5	4	C18H21F3N6O2	411.175	Buparlisib	C18H21F3N6O2	411.175	MALDI-MS and LESA-MS					1000 ng/g		Quantification data. Fragments by LESA: m/z 391, 367, 307		Agar Lab	0
CB 839		Antitumor	Glutaminase inhibitor	C26H24F3N7O3S	1	571.58	4.74	2	8	1	4.21	-5.31	6.94	Acidic	1.63	131.88	571.161	0.27	13	C26H24F3N7O3S	572.169	CB 839	C26H24F3N7O3S	572.169										Agar Lab	0
Cefazolin		Antibiotic	Inh cell growth - penicillin derivate - stops PG synthesis	C14H14N8O4S3	1	454.5	-1.52	2	9	0	-5.01	0	2.84	Acidic	3.82	156.09	454.03	0.43	7	C14H14N8O4S3	455.037	Cefazolin	C14H14N8O4S3	455.037										Agar Lab	0
CGM 097	NVP CGM097	Antitumor	highly potent and selective MDM2 inhibitor.	C38H47ClN4O4	1	659.27	6	0	6	2	5.59	-5.65	7.6	Basic	3	65.56	658.329	0.47	9	C38H47ClN4O4	659.336	CGM 097	C38H47ClN4O4	659.336	MALDI-MS and LESA-MS					1000 ng/g		LOD by LESA and MALDI 1000 ng/g		Agar Lab	0
Cimetidine	S1845	Antihistaminic	H2-antagonist	C10H16N6S	1	252.34	-0.29	3	5	0	-0.34	-1.68	6.53	Basic	5.17	88.89	252.116	0.5	5	C10H16N6S	253.123	Cimetidine	C10H16N6S	253.123	MALDI-MS							MS		Controlled-pH tissue cleanup protocol for signal enhancement of small molecule drugs analyzed by MALDI-MS imaging	0
Clofazimine		antibiotic - multibacillary (MB) leprosy and erythema nodosum leprosum	binding to the guanine bases of bacterial DNA, thereby blocking the template function of the DNA and inhibiting bacterial proliferation	C27H22Cl2N4	1	473.4	7.3	1	4	1	7.24	-7.18	6.63	Basic	3.02	39.99	472.122	0.11	4	C27H22Cl2N4	473.129	Clofazimine	C27H22Cl2N4	473.129	MALDI-MS	CHCA								Evidence for the presence of clofazimine and its distribution in the healthy mouse brain	0
Clozapine	S2459, Clozapine	Neuroleptic - antipsycotic - schizophrenia	antagonist of 5-HT2A subunit of the serotonin receptor. - serotonin (5-HT)2A, 5-HT2C, 5-HT6, 5-HT7, D4, m1, and alpha 1-adrenergic receptor but weak affinity for the D2 receptor. Current evidence suggests the 5-HT2A and D4 receptor antagonist properties	C18H19ClN4	1	326.83	3.4	1	4	0	3.12	-3.7	7.35	Basic	4.62	30.87	326.13	0.28	0	C18H19ClN4	327.137	Clozapine	C18H19ClN4	327.137	DESI-MS				70:30 methanol:water			positive ion mode		Desorption electrospray ionization mass spectrometry: Imaging drugs and metabolites in tissues	0
Clozapine	S2459, Clozapine	Neuroleptic - antipsycotic - schizophrenia	antagonist of 5-HT2A subunit of the serotonin receptor. - serotonin (5-HT)2A, 5-HT2C, 5-HT6, 5-HT7, D4, m1, and alpha 1-adrenergic receptor but weak affinity for the D2 receptor. Current evidence suggests the 5-HT2A and D4 receptor antagonist properties	C18H19ClN4	1	326.83	3.4	1	4	0	3.12	-3.7	7.35	Basic	4.62	30.87	326.13	0.28	0	C18H19ClN4	327.137	Clozapine	C18H19ClN4	327.137	MALDI-MS, LESA-MS and DESI-MS	CHCA and DHB	CHCA (10 mg/ mL, 50/50 v/v acetonitrile/water, 0.1% TFA) DHB (70 mg/ mL, 50/50 v/v acetonitrile/water, 0.1% TFA) was		LESA: (acetonitrile/water/formic acid 60/40/0.1 v/v/v)			Not quantitative Positive ion mode: m/z 327.1 > 269.9		Mass spectrometry imaging of cassette-dosed drugs for higher throughput pharmacokinetic and biodistribution analysis	0
Clozapine	S2459, Clozapine	Neuroleptic - antipsycotic - schizophrenia	antagonist of 5-HT2A subunit of the serotonin receptor. - serotonin (5-HT)2A, 5-HT2C, 5-HT6, 5-HT7, D4, m1, and alpha 1-adrenergic receptor but weak affinity for the D2 receptor. Current evidence suggests the 5-HT2A and D4 receptor antagonist properties	C18H19ClN4	1	326.83	3.4	1	4	0	3.12	-3.7	7.35	Basic	4.62	30.87	326.13	0.28	0	C18H19ClN4	327.137	Clozapine	C18H19ClN4	327.137	MALDI-MS						3H-clozapine	[M+H]+, was optimized by adjusting the collision energy. Enhanced (m/z 192) product ion scans for clozapine (precursor ion m/z 327, [MþH]þ ion) and N- desmethylclozapine (precursor ion m/z 313, [MþH]þ ion) were carried out in separate experiments. The		Matrix-assisted laser desorption/ionization imaging mass spectrometry for direct measurement of clozapine in rat brain tissue	0
Clozapine	S2459, Clozapine	Neuroleptic - antipsycotic - schizophrenia	antagonist of 5-HT2A subunit of the serotonin receptor. - serotonin (5-HT)2A, 5-HT2C, 5-HT6, 5-HT7, D4, m1, and alpha 1-adrenergic receptor but weak affinity for the D2 receptor. Current evidence suggests the 5-HT2A and D4 receptor antagonist properties	C18H19ClN4	1	326.83	3.4	1	4	0	3.12	-3.7	7.35	Basic	4.62	30.87	326.13	0.28	0	C18H19ClN4	327.137	Clozapine	C18H19ClN4	327.137	MALDI-MS	DHB	DHB 40 mg/mL, 70/30 methanol/H2O					Pre-extraction step to optimize the drug detection by MALDI-MS		Imaging MALDI MS of dosed brain tissues utilizing an alternative analyte pre-extraction approach	0
Clozapine	S2459, Clozapine	Neuroleptic - antipsycotic - schizophrenia	antagonist of 5-HT2A subunit of the serotonin receptor. - serotonin (5-HT)2A, 5-HT2C, 5-HT6, 5-HT7, D4, m1, and alpha 1-adrenergic receptor but weak affinity for the D2 receptor. Current evidence suggests the 5-HT2A and D4 receptor antagonist properties	C18H19ClN4	1	326.83	3.4	1	4	0	3.12	-3.7	7.35	Basic	4.62	30.87	326.13	0.28	0	C18H19ClN4	327.137	Clozapine	C18H19ClN4	327.137	NIMS							MS		Clathrate nanostructures for mass spectrometry	0
Clozapine	S2459, Clozapine	Neuroleptic - antipsycotic - schizophrenia	antagonist of 5-HT2A subunit of the serotonin receptor. - serotonin (5-HT)2A, 5-HT2C, 5-HT6, 5-HT7, D4, m1, and alpha 1-adrenergic receptor but weak affinity for the D2 receptor. Current evidence suggests the 5-HT2A and D4 receptor antagonist properties	C18H19ClN4	1	326.83	3.4	1	4	0	3.12	-3.7	7.35	Basic	4.62	30.87	326.13	0.28	0	C18H19ClN4	327.137	Clozapine	C18H19ClN4	327.137	MALDI-MS							MS		Use of a solvent-free dry matrix coating for quantitative matrix-assisted laser desorption ionization imaging of 4-bromophenyl-1,4-diazabicyclo(3.2.2)nonane-4-carboxylate in rat brain and quantitative analysis of the drug from laser microdissected tissue	0
Clozapine-N-oxide		Neuroleptic - antipsycotic - schizophrenia	antagonist of 5-HT2A subunit of the serotonin receptor. - serotonin (5-HT)2A, 5-HT2C, 5-HT6, 5-HT7, D4, m1, and alpha 1-adrenergic receptor but weak affinity for the D2 receptor. Current evidence suggests the 5-HT2A and D4 receptor antagonist properties	C18H19ClN4O	1	342.83	2.28	1	4	0	2.28	-4.42	3.74	Basic	5.7	54.51	342.125	0.28	0	C18H19ClN4O	343.132	Clozapine-N-oxide	C18H19ClN4O	343.132	MALDI-MS						3H-clozapine	[M+H]+, was optimized by adjusting the collision energy. Enhanced (m/z 192) product ion scans for clozapine (precursor ion m/z 327, [MþH]þ ion) and N- desmethylclozapine (precursor ion m/z 313, [MþH]þ ion) were carried out in separate experiments. The		Matrix-assisted laser desorption/ionization imaging mass spectrometry for direct measurement of clozapine in rat brain tissue	0
Cobimetinib	KIN001-318, SAI-GRAY086, XL-518, cobimetinib, GDC 0973	Antitumor	MEK inhibitor	C21H21F3IN3O2	1	531.318	5.04	3	4	2	2.73	-3.2	9.76	Basic	1.92	64.6	531.063	0.38	4	C21H21F3IN3O2	532.07	Cobimetinib	C21H21F3IN3O2	532.07	MALDI-MS	DHB	DHB 40 mg/mL, 70/30 methanol/H2O				13C6-cobimetinib	Pre-extraction step to optimize the drug detection by MALDI-MS		Imaging MALDI MS of dosed brain tissues utilizing an alternative analyte pre-extraction approach	0
Cocaine		Stimulant	prevent reabsorption of the neurotransmitter dopamine . Inh dopamine synapsis	C17H21NO4	1	303.358	2.28	0	3	0	0.82	-0.86	8.85	Basic	5.58	55.84	303.147	0.53	5	C17H21NO4	304.154	Cocaine	C17H21NO4	304.154	MALDI-MS	DHB	COC-d3 in MeOH/H2O + DHB				Deuterated cocaine	Fragment monitoring COC, m/z 304→182; for COC-d3, m/z 307 → 185.		Quantitative MALDI Tandem Mass Spectrometric Imaging of Cocaine from Brain Tissue with a Deuterated Internal Standard	0
Cocaine		Stimulant	prevent reabsorption of the neurotransmitter dopamine . Inh dopamine synapsis	C17H21NO4	1	303.358	2.28	0	3	0	0.82	-0.86	8.85	Basic	5.58	55.84	303.147	0.53	5	C17H21NO4	304.154	Cocaine	C17H21NO4	304.154	MALDI-MS							MS		Localization and analyses of small drug molecules in rat brain tissue sections	0
Cocaine		Stimulant	prevent reabsorption of the neurotransmitter dopamine . Inh dopamine synapsis	C17H21NO4	1	303.358	2.28	0	3	0	0.82	-0.86	8.85	Basic	5.58	55.84	303.147	0.53	5	C17H21NO4	304.154	Cocaine	C17H21NO4	304.154	MALDI-MS							SRM		Single hair cocaine consumption monitoring by mass spectrometric imaging	0
Colchicine		Yellow fever	Inhibits microtubule polimerization	C22H25NO6	1	399.443	1.46	1	6	0	1.46	-4.6	15.1	Acidic	5.55	83.09	399.168	0.36	5	C22H25NO6	400.175	Colchicine	C22H25NO6	400.175	MALDI-MS									Agar Lab	0
Dabrafenib	Dabrafenib (free base), GSK-2118436B (Dabrafenib Mesylate), GSK2118436A (Dabrafenib), Gray751, HMSL10284, S2807, SAI-GRAY105, SFL-GRAY001, SYN-5744	Antitumor	B-Raf inhibitor	C23H20F3N5O2S2	1	519.56	5.46	2	6	2	5.1	-6.23	7.16	Acidic	1.8	110.86	519.101	0.17	5	C23H20F3N5O2S2	520.108	Dabrafenib	C23H20F3N5O2S2	520.108	MALDI-MS									Agar Lab	0
Dasatinib	BMS-354825, HMSL10020, KIN001-005, S1021, SYN-1036, Sprycel	Antitumor	Bcr-Abl and Src tyrosine kinase inhibitor	C22H26ClN7O2S	1	488.01	3.83	3	8	0	3.74	-4.62	7.19	Basic	2.42	106.51	487.156	0.36	7	C22H26ClN7O2S	488.163	Dasatinib	C22H26ClN7O2S	488.163										Agar Lab	0
Dexamethasone		Corticosteroid	inh PG synthesis	C22H29FO5	1	392.467	1.68	3	5	0	1.68	-3.95	12.4	Acidic	4.77	94.83	392.2	0.73	2	C22H29FO5	393.207	Dexamethasone	C22H29FO5	393.207	SIMS							MS		ToF-SIMS analysis of dexamethasone distribution in the isolated perfused eye	0
DFMO		Antitumor	Ornithine decarboxylase (ODC) inhibitor	C6H12F2N2O2	1	182.171	-2.91	3	4	0	-3.13	-0.19	2.19	Acidic	4.17	89.34	182.087	0.83	5	C6H12F2N2O2	183.094	DFMO	C6H12F2N2O2	183.094										Agar Lab	0
Donepezil		Alzheimers - dementia	binds and reversibly inactivates the cholinesterases, thus inhibiting hydrolysis of acetylcholine.	C24H29NO3	1	379.5	4.21	0	4	0	3.04	-2.77	8.54	Basic	4.41	38.77	379.215	0.46	6	C24H29NO3	380.222	Donepezil	C24H29NO3	380.222	MALDI-MS	ATT-3HC	10 mg/mL of both ATT and 3-HC matrices in 50% acetonitrile (ACN) with 0.2% TFA (C-3)					Matrix test. Not quantitative		A new combination MALDI matrix for small molecule analysis: application to imaging mass spectrometry for drugs and metabolites	0
Doxorubicin	Adriamycin, HMSL10248	Antitumor	Topoisomerase II inhibitor	C27H29NO11	1	543.525	0.53	6	12	3	0.1	-2.91	9.93	Basic	2.04	206.07	543.174	0.44	5	C27H29NO11	544.181	Doxorubicin	C27H29NO11	544.181										Agar Lab	0
Doxycyclin		Antibiotic	inhibition of protein synthesis	C22H24N2O8	1	444.44	-0.15	5	9	0	-0.61	-2.33	7.28	Acidic	3.4	178.46	444.153	0.45	2	C22H24N2O8	445.161	Doxycyclin	C22H24N2O8	445.161	MALDI-MS	CHCA	7mg/mL CHCA in 50% ACN containing 0.2% TFA			100 ng/mL		LC-MS/MS The mobile phase was prepared from Millipore water (0.1% v/v formic acid) (A) and 1:3 MeOH:ACN (0.1% v/v formic acid) (B). The flow rate was 0.4mL min?1 and the temperature of the column oven was set at 25 ?C. The gradient profile was developed f		Rapid and widespread distribution of doxycycline in rat brain: a mass spectrometric imaging study.	0
Elacridar		Antitumor	P-glycoprotein inhibitor	C34H33N3O5	1	563.654	6.81	2	7	2	5.81	-5.72	8.36	Basic	2.32	89.13	563.242	0.24	8	C34H33N3O5	564.249	Elacridar	C34H33N3O5	564.249										Agar Lab	0
Encorafenib		Antitumor	B-Raf inhibitor	C22H27ClFN7O4S	1	540.01	2.65	3	7	1	2.61	-4.79	8.45	Acidic	2.86	140.13	539.152	0.36	9	C22H27ClFN7O4S	540.159	Encorafenib	C22H27ClFN7O4S	540.159	MALDI-MS									Agar Lab	0
EPZ 015666	SYN-3044	Antitumor	PRMT5 inhibitor	C20H25N5O3	1	383.452	0.57	3	7	0	-0.07	-2.62	7.93	Basic	4.68	99.61	383.196	0.45	7	C20H25N5O3	384.203	EPZ 015666	C20H25N5O3	384.203										Agar Lab	0
Erlotinib	Erlotinib, Erlotinib HCl, HMSL10097, SYN-1039, Tarceva, OSI-774	Antitumor	EGFR-inhibitor	C22H23N3O4	1	393.443	3.2	1	7	0	3.2	-5.2	4.62	Basic	4.89	74.73	393.169	0.27	10	C22H23N3O4	394.176	Erlotinib	C22H23N3O4	394.176	MALDI-MS QSTAR XL hybrid QqTOF mass spectrometer (AB/MDS Sciex, Concord,ON,Canada) equippedwithanorthogonalMALDI source and a pulsed nitrogen laser (337 nm) operated at a repetition rate of 20 Hz with adjustable power	CHCA AND SA	SA or CHCA, at 20 mg/ml in acetonitrile :water :TFA, 50 : 50 : 0.1, v/v/v (solvent	MeOH			Talinolol and propranolol-HCl	Positive ion mode		Analysis of erlotinib and its metabolites in rat tissue sections by MALDI quadrupole time-of-flight mass spectrometry	0
Erlotinib	Erlotinib, Erlotinib HCl, HMSL10097, SYN-1039, Tarceva, OSI-774	Antitumor	EGFR-inhibitor	C22H23N3O4	1	393.443	3.2	1	7	0	3.2	-5.2	4.62	Basic	4.89	74.73	393.169	0.27	10	C22H23N3O4	394.176	Erlotinib	C22H23N3O4	394.176	MALDI-MS, LESA-MS and DESI-MS	CHCA and DHB	CHCA (10 mg/ mL, 50/50 v/v acetonitrile/water, 0.1% TFA) DHB (70 mg/ mL, 50/50 v/v acetonitrile/water, 0.1% TFA) was		LESA: (acetonitrile/water/formic acid 60/40/0.1 v/v/v)			Not quantitative Positive ion mode: m/z 394.1 > 278.0		Mass spectrometry imaging of cassette-dosed drugs for higher throughput pharmacokinetic and biodistribution analysis	0
Erlotinib	Erlotinib, Erlotinib HCl, HMSL10097, SYN-1039, Tarceva, OSI-774	Antitumor	EGFR-inhibitor	C22H23N3O4	1	393.443	3.2	1	7	0	3.2	-5.2	4.62	Basic	4.89	74.73	393.169	0.27	10	C22H23N3O4	394.176	Erlotinib	C22H23N3O4	394.176	MALDI-MS	CHCA	7 g/L CHCAin 70% methanol and 0.2% trifluoroacetic acid							Novel approach of MALDI drug imaging, immunohistochemistry, and digital image analysis for drug distribution studies in tissues	0
Erlotinib	Erlotinib, Erlotinib HCl, HMSL10097, SYN-1039, Tarceva, OSI-774	Antitumor	EGFR-inhibitor	C22H23N3O4	1	393.443	3.2	1	7	0	3.2	-5.2	4.62	Basic	4.89	74.73	393.169	0.27	10	C22H23N3O4	394.176	Erlotinib	C22H23N3O4	394.176	MALDI-MS	DHB	31 mg/mL in 50% HPLC grade methanol, 50% HPLC grade water and 0.2% trifluoroacetic acid							Molecular imaging of drug transit through the blood-brain barrier with MALDI mass spectrometry imaging	0
Erlotinib	Erlotinib, Erlotinib HCl, HMSL10097, SYN-1039, Tarceva, OSI-774	Antitumor	EGFR-inhibitor	C22H23N3O4	1	393.443	3.2	1	7	0	3.2	-5.2	4.62	Basic	4.89	74.73	393.169	0.27	10	C22H23N3O4	394.176	Erlotinib	C22H23N3O4	394.176	MALDI-MS and LESA-MS	CHCA	5 mg/mL in 80% MeOH, 0.1% TFA		LESA-MS The solvent system for extraction and electrospray was methanol, water, and formic acid (69.3:29.7:1).					MALDI Imaging of Liquid Extraction Surface Analysis Sampled Tissue	0
Erlotinib	Erlotinib, Erlotinib HCl, HMSL10097, SYN-1039, Tarceva, OSI-774	Antitumor	EGFR-inhibitor	C22H23N3O4	1	393.443	3.2	1	7	0	3.2	-5.2	4.62	Basic	4.89	74.73	393.169	0.27	10	C22H23N3O4	394.176	Erlotinib	C22H23N3O4	394.176	LESA-MS			5% dimethylsulfoxide/95% (30% w/v Captisol in water)	Three solvents were used (acetonitrile (ACN), methanol (MeOH) and isopropyl alcohol (IPA)) at 4 different compositions in water (solvent content 50, 60, 70 and 80%), each extraction solvent contained 0.1% formic acid	1 nmol/g		Relative abundance was determined between samples by comparison of MRM transition intensity at m/z 326.9 > 269.8, 266.1 > 234.3, 372.0 > 71.9 and 459.1 > 218.0 for clozapine, albendazole, tamoxifen and astemizole and 472.3 > 436.2, 313.1 > 256.1, 402.2 >		Spatial Quantitation of Drugs in tissues using Liquid Extraction Surface Analysis Mass Spectrometry Imaging	0
Erlotinib	Erlotinib, Erlotinib HCl, HMSL10097, SYN-1039, Tarceva, OSI-774	Antitumor	EGFR-inhibitor	C22H23N3O4	1	393.443	3.2	1	7	0	3.2	-5.2	4.62	Basic	4.89	74.73	393.169	0.27	10	C22H23N3O4	394.176	Erlotinib	C22H23N3O4	394.176	MALDI-MS	CHCA	7.5 mg/mL CHCA in 50% ACN/0.1% trifluoroacetic acid	pure MeOH at 1 mg/mL						Experimental models to study drug distributions in tissue using MALDI mass spectrometry imaging	0
Erlotinib	Erlotinib, Erlotinib HCl, HMSL10097, SYN-1039, Tarceva, OSI-774	Antitumor	EGFR-inhibitor	C22H23N3O4	1	393.443	3.2	1	7	0	3.2	-5.2	4.62	Basic	4.89	74.73	393.169	0.27	10	C22H23N3O4	394.176	Erlotinib	C22H23N3O4	394.176	MALDI-MS					500 ng/g				Agar Lab	0
Erlotinib	Erlotinib, Erlotinib HCl, HMSL10097, SYN-1039, Tarceva, OSI-774	Antitumor	EGFR-inhibitor	C22H23N3O4	1	393.443	3.2	1	7	0	3.2	-5.2	4.62	Basic	4.89	74.73	393.169	0.27	10	C22H23N3O4	394.176	Erlotinib	C22H23N3O4	394.176	MALDI-MS							SRM		Analysis of erlotinib and its metabolites in rat tissue sections by MALDI quadrupole time-of-flight mass spectrometry	0
Erlotinib	Erlotinib, Erlotinib HCl, HMSL10097, SYN-1039, Tarceva, OSI-774	Antitumor	EGFR-inhibitor	C22H23N3O4	1	393.443	3.2	1	7	0	3.2	-5.2	4.62	Basic	4.89	74.73	393.169	0.27	10	C22H23N3O4	394.176	Erlotinib	C22H23N3O4	394.176	MALDI-MS							MS		Drug localization in different lung cancer phenotypes by MALDI mass spectrometry imaging	0
Everolimus	Certican, Everolimus, HMSL10235, SYN-5665, RAD-001	Inmunosuppressor - chemotherapy -transplants	mTORC1 inhibitor	C53H83NO14	1	958.24	7.4	3	13	3	7.4	-5.05	9.96	Acidic	1.17	204.66	957.581	0.75	9	C53H83NO14	958.589	Everolimus	C53H83NO14	958.589	MALDI-MS									Agar Lab	0
Fisetin	Fisetin, S2298	Plant poliphenol		C15H10O6	1	286.239	1.81	4	6	0	0.7	-1.71	6.32	Acidic	4.43	107.22	286.048	0	1	C15H10O6	287.055	Fisetin	C15H10O6	287.055										Agar Lab	0
Gefitinib	Gefitinib, HMSL10098, Iressa, S1025, SYN-1042, ZD 1839	Antitumor	EGFR-inhibitor	C22H24ClFN4O3	1	446.91	3.75	1	7	0	3.64	-5.24	6.85	Basic	4.02	68.74	446.152	0.36	8	C22H24ClFN4O3	447.159	Gefitinib	C22H24ClFN4O3	447.159	MALDI-MS	ATT-3HC	10 mg/mL of both ATT and 3-HC matrices in 50% acetonitrile (ACN) with 0.2% TFA (C-3)					Matrix test. Not quantitative		A new combination MALDI matrix for small molecule analysis: application to imaging mass spectrometry for drugs and metabolites	0
Gefitinib	Gefitinib, HMSL10098, Iressa, S1025, SYN-1042, ZD 1839	Antitumor	EGFR-inhibitor	C22H24ClFN4O3	1	446.91	3.75	1	7	0	3.64	-5.24	6.85	Basic	4.02	68.74	446.152	0.36	8	C22H24ClFN4O3	447.159	Gefitinib	C22H24ClFN4O3	447.159	MALDI-MS	CHCA	7.5 mg/mL CHCA in 50% ACN/0.1% trifluoroacetic acid	pure MeOH at 1 mg/mL						Experimental models to study drug distributions in tissue using MALDI mass spectrometry imaging	0
Gefitinib	Gefitinib, HMSL10098, Iressa, S1025, SYN-1042, ZD 1839	Antitumor	EGFR-inhibitor	C22H24ClFN4O3	1	446.91	3.75	1	7	0	3.64	-5.24	6.85	Basic	4.02	68.74	446.152	0.36	8	C22H24ClFN4O3	447.159	Gefitinib	C22H24ClFN4O3	447.159	MALDI-MS							MS		Drug localization in different lung cancer phenotypes by MALDI mass spectrometry imaging	0
Gemcitabine	Gemzar, HMSL10252, S1714, SYN-5379	Antitumor	pyrimidine nucleoside prodrug analog	C9H11F2N3O4	1	263.201	-1.47	3	6	0	-1.47	-1.5	11.5	Acidic	4.55	108.38	263.072	0.56	2	C9H11F2N3O4	264.079	Gemcitabine	C9H11F2N3O4	264.079										Agar Lab	0
Halobenzazepine	SCH 23390	Antipsycotic	D1-receptor antagonist	C17H18ClNO	1	287.79	3.06	1	2	0	2.77	-2.46	9.07	Basic	4.06	23.47	287.108	0.29	1	C17H18ClNO	288.115	Halobenzazepine	C17H18ClNO	288.115	LESA-MS/MS MALDI-MS	CHCA	CHCA: 10 mg/mL, 50/50 v/v acetonitrile/water, 0.1% TFA DHB: 70 mg/mL, 50/50 v/v acetonitrile/water, 0.1% TFA	5% dimethyl sulfoxide (DMSO)/95% (30% w/v Captisol in water)	LESA: acetonitrile/water/formic Acid 60/40/0.1 v/v/v			Positive ion mode TRANSITION MONITORED m/z 288.1 > 90.9. Determined Blood/Plasma ratio		Mapping Drug Distribution in Brain Tissue Using Liquid Extraction Surface Analysis Mass Spectrometry Imaging	0
Halobenzazepine	SCH 23390	Antipsycotic	D1-receptor antagonist	C17H18ClNO	1	287.79	3.06	1	2	0	2.77	-2.46	9.07	Basic	4.06	23.47	287.108	0.29	1	C17H18ClNO	288.115	Halobenzazepine	C17H18ClNO	288.115	LESA-MS			5% dimethylsulfoxide/95% (30% w/v Captisol in water)	Three solvents were used (acetonitrile (ACN), methanol (MeOH) and isopropyl alcohol (IPA)) at 4 different compositions in water (solvent content 50, 60, 70 and 80%), each extraction solvent contained 0.1% formic acid	1 nmol/g		Relative abundance was determined between samples by comparison of MRM transition intensity at m/z 326.9 > 269.8, 266.1 > 234.3, 372.0 > 71.9 and 459.1 > 218.0 for clozapine, albendazole, tamoxifen and astemizole and 472.3 > 436.2, 313.1 > 256.1, 402.2 >		Spatial Quantitation of Drugs in tissues using Liquid Extraction Surface Analysis Mass Spectrometry Imaging	0
Halobenzazepine	SCH 23390	Antipsycotic	D1-receptor antagonist	C17H18ClNO	1	287.79	3.06	1	2	0	2.77	-2.46	9.07	Basic	4.06	23.47	287.108	0.29	1	C17H18ClNO	288.115	Halobenzazepine	C17H18ClNO	288.115	MALDI-MS							MS		Qualitative and quantitative MALDI imaging of the positron emission tomography ligands raclopride (a D2 dopamine antagonist) and SCH 23390 (a D1 dopamine antagonist) in rat brain tissue sections using a solvent-free dry matrix application method	0
Haloperidol	Haloperidol, S1920	Antipsicotic - schizophrenia	dopamine D2 receptor antagonist	C21H23ClFNO2	1	375.87	3.66	1	3	0	2.93	-3.66	8.05	Basic	4.9	40.54	375.14	0.38	6	C21H23ClFNO2	376.147	Haloperidol	C21H23ClFNO2	376.147	MALDI-MS, LESA-MS and DESI-MS	CHCA and DHB	CHCA (10 mg/ mL, 50/50 v/v acetonitrile/water, 0.1% TFA) DHB (70 mg/ mL, 50/50 v/v acetonitrile/water, 0.1% TFA) was		LESA: (acetonitrile/water/formic acid 60/40/0.1 v/v/v)			Positive ion mode: m/z 376.1 > 165.1, Not detected by MALDI in tissue, Detected without tissue by MALDI		Mass spectrometry imaging of cassette-dosed drugs for higher throughput pharmacokinetic and biodistribution analysis	0
Idasanutlin	RG 7388, Idasanutlin, SYN-5690	Antitumor	MDM2i	C31H29Cl2F2N3O4	1	616.49	4.5	3	6	1	4.12	-7.23	3.91	Acidic	1.7	111.45	615.15	0.32	8	C31H29Cl2F2N3O4	616.158	Idasanutlin	C31H29Cl2F2N3O4	616.158										Agar Lab	0
Ifosfamide	Ifosfamide, S1302	Antitumor	alkylating agent	C7H15Cl2N2O2P	1	261.08	0.1	1	2	0	0.1	-1.61	14.6	Acidic	5.83	41.57	260.025	1	5	C7H15Cl2N2O2P	261.032	Ifosfamide	C7H15Cl2N2O2P	261.032	MALDI-MS							MS		Mass spectrometry imaging with high resolution in mass and space (HR(2) MSI) for reliable investigation of drug compound distributions on the cellular level	0
Imatinib	CGP-57148B, Gleevec, Glivec, HMSL10023, Imatinib mesylate, KIN001-014, S2475, ST-1571, SYN-1046	Antitumor	specific inhibitor of the TK domain in abl (the Abelson proto-oncogene), c-kit and PDGF-R (platelet-derived growth factor receptor).	C29H31N7O	1	493.615	4.38	2	7	0	3.8	-4.13	7.84	Basic	2.96	86.28	493.259	0.24	7	C29H31N7O	494.266	Imatinib	C29H31N7O	494.266	MALDI-MS	CHCA	water/ acetonitrile (1:1) to a concentration of 10 mg/mL.	PBS				Not quantitative		MALDI-FTICR Imaging Mass Spectrometry of Drugs and Metabolites in Tissue	0
Imatinib	CGP-57148B, Gleevec, Glivec, HMSL10023, Imatinib mesylate, KIN001-014, S2475, ST-1571, SYN-1046	Antitumor	specific inhibitor of the TK domain in abl (the Abelson proto-oncogene), c-kit and PDGF-R (platelet-derived growth factor receptor).	C29H31N7O	1	493.615	4.38	2	7	0	3.8	-4.13	7.84	Basic	2.96	86.28	493.259	0.24	7	C29H31N7O	494.266	Imatinib	C29H31N7O	494.266	MALDI-MS							MS		Mass spectrometry imaging with high resolution in mass and space (HR(2) MSI) for reliable investigation of drug compound distributions on the cellular level	0
Imipramine		tricyclic antidepressant	5-HT inh	C19H24N2	1	280.415	4.28	0	2	0	2.48	-2.04	9.2	Basic	3.52	6.48	280.194	0.37	4	C19H24N2	281.201	Imipramine	C19H24N2	281.201	MALDI-MS							MS		Controlled-pH tissue cleanup protocol for signal enhancement of small molecule drugs analyzed by MALDI-MS imaging	0
Ipratropium		chronic obstructive pulmonary disease (COPD) and asthma exacerbation	muscarinic antagonist - blocks acetylcholine receptor	C20H30NO3	1	332.463	-1.82	1	2	0	-1.82		15.1	Acidic	5.83	46.53	332.222	0.65	6	C20H30NO3	333.23	Ipratropium	C20H30NO3	333.23	MALDI-MS							MS		Direct demonstration of tissue uptake of an inhaled drug: proof-of-principle study using matrix-assisted laser desorption ionization mass spectrometry imaging	0
Irinotecan	HMSL10246, Irinotecan, CPT-11	Antitumor	Active metabolite SN-38 Inhibitor of topoisomerase I	C33H38N4O6	1	586.689	2.78	1	6	1	0.72	-3.46	9.47	Basic	3.35	112.51	586.279	0.52	5	C33H38N4O6	587.286	Irinotecan	C33H38N4O6	587.286	MALDI-MS	DHB and CHCA	DHB: 30 mg/ml in acetonitrile/H2O(6:4, v/v) and 0.2% TFA CHCA: 7 mg/ml in methanol/H2O(7:3,v/v) and 0.2%TFAwas used for studyingCPT-11 distribution and blood vessel density	ACN/H2O (1:1, v/v)				Administered as a pro-drug CPT-11. Positive ion mode		Distribution and quantification of irinotecan and its active metabolite SN-38 in colon cancer murine model systems using MALDI MSI	0
Isoguvacine			GABA A receptor agonist	C6H9NO2	1	127.143	-2.59	2	3	0	-2.59	0.18	4.15	Acidic	4.51	49.33	127.063	0.5	1	C6H9NO2	128.071	Isoguvacine	C6H9NO2	128.071										Agar Lab	0
Isoniazid	S1937	antibiotic for tuberculosis	prodrug - inhibits synthesis of mycolic acids	C6H7N3O	1	137.142	-0.69	2	3	0	-0.69	-0.41	3.35	Basic	5.5	68.01	137.059	0	1	C6H7N3O	138.066	Isoniazid	C6H7N3O	138.066	MALDI-MS							MS/MS		Reagent precoated targets for rapid in-tissue derivatization of the anti-tuberculosis drug isoniazid followed by MALDI imaging mass spectrometry	0
Ispinesib	HMSL10260, S1452	Antitumor	kinesin spindle protein (KSP)inhibitor	C30H33ClN4O2	1	517.07	5.53	1	4	2	3.25	-4.84	9.77	Basic	2.33	79	516.229	0.3	9	C30H33ClN4O2	517.236	Ispinesib	C30H33ClN4O2	517.236	MALDI-MS									Agar Lab	0
Ketoconazole	S1353	antifungal	ergosterol synthesis inhibitor	C26H28Cl2N4O4	1	531.43	4.19	0	6	1	4.16	-5.7	6.42	Basic	3.4	69.06	530.149	0.38	7	C26H28Cl2N4O4	531.156	Ketoconazole	C26H28Cl2N4O4	531.156	MALDI-MS									Determination of pharmaceutical compounds in skin by imaging matrix-assisted laser desorption/ionisation mass spectrometry	0
Lapatinib	GRAY583, HMSL10051, KIN001-165, Lapatinib, SYN-1052, Tykerb, GW 572016	antitumor	tyrosine kinase inhibitor which interrupts the HER2/neu and epidermal growth factor receptor (EGFR) pathways	C29H26ClFN4O4S	1	581.06	4.64	2	7	1	4.4	-7.21	7.26	Basic	2.14	106.35	580.135	0.17	11	C29H26ClFN4O4S	581.142	Lapatinib	C29H26ClFN4O4S	581.142	MALDI-MS	DHB	DHB (30 mg/mL) in water/methanol/TFA (1:1:.05 v/v/v)	DMSO						A Mimetic Tissue Model for the Quantification of Drug Distributions by MALDI Imaging Mass Spectrometry	0
Lapatinib	GRAY583, HMSL10051, KIN001-165, Lapatinib, SYN-1052, Tykerb, GW 572016	antitumor	tyrosine kinase inhibitor which interrupts the HER2/neu and epidermal growth factor receptor (EGFR) pathways	C29H26ClFN4O4S	1	581.06	4.64	2	7	1	4.4	-7.21	7.26	Basic	2.14	106.35	580.135	0.17	11	C29H26ClFN4O4S	581.142	Lapatinib	C29H26ClFN4O4S	581.142	MALDI-MS							MS		MALDI imaging mass spectrometry: bridging biology and chemistry in drug development	0
Lapatinib	GRAY583, HMSL10051, KIN001-165, Lapatinib, SYN-1052, Tykerb, GW 572016	antitumor	tyrosine kinase inhibitor which interrupts the HER2/neu and epidermal growth factor receptor (EGFR) pathways	C29H26ClFN4O4S	1	581.06	4.64	2	7	1	4.4	-7.21	7.26	Basic	2.14	106.35	580.135	0.17	11	C29H26ClFN4O4S	581.142	Lapatinib	C29H26ClFN4O4S	581.142										Agar Lab	0
Levetiracetam	S1356	Anticonvulsant		C8H14N2O2	1	170.212	-0.59	1	2	0	-0.59	-0.98	16.1	Acidic	5.83	63.4	170.106	0.75	3	C8H14N2O2	171.113	Levetiracetam	C8H14N2O2	171.113	MALDI-MS									Agar Lab	0
LMP 400		Antitumor	Topoisomerase I inhibitor	C26H26N2O7	1	478.501	1.29	0	8	0	1.26	-5.17	6.1	Basic	5.15	86.77	478.174	0.38	6	C26H26N2O7	479.181	LMP 400	C26H26N2O7	479.181										Agar Lab	0
LMP 744		Antitumor	Topoisomerase I inhibitor	C24H24N2O7	1	452.463	0.43	2	8	0	-1.77	-2.63	9.63	Basic	3.47	106.56	452.158	0.33	8	C24H24N2O7	453.166	LMP 744	C24H24N2O7	453.166										Agar Lab	0
LMP 776		Antitumor	Topoisomerase I inhibitor	C25H21N3O6	1	459.458	1.39	0	7	0	1.32	-5.54	6.79	Basic	5.22	92.12	459.143	0.24	6	C25H21N3O6	460.15	LMP 776	C25H21N3O6	460.15										Agar Lab	0
Lomustine	S1840	Antitumor	alkylating agent	C9H16ClN3O2	1	233.7	2.16	1	2	0	2.16	-3.28	14.1	Acidic	5.75	61.77	233.093	0.89	4	C9H16ClN3O2	234.1	Lomustine	C9H16ClN3O2	234.1										Agar Lab	0
Lonafarnib	S2797	Antineoplasic - progeria	farnesyltransferase inhibitor (FTI)	C27H31Br2ClN4O2	1	638.83	4.74	1	3	1	4.74	-5.86	3.28	Basic	2.96	79.53	636.05	0.52	3	C27H31Br2ClN4O2	637.058	Lonafarnib	C27H31Br2ClN4O2	637.058	MALDI-MS	DHB, SA	Sinapinic acid (SA)was used as thematrix on tissue and was prepared as a 20mg/ml solution in 50 : 50 acetonitrile/0.2% TFA in water							Direct analysis of drug candidates in tissue by matrix-assisted laser desorption/ionization mass spectrometry	0
Loperamide		antidiarrheic	opioid receptor agonist myenteric plexus	C29H33ClN2O2	1	477.05	4.77	1	3	0	2.77	-2.63	9.41	Basic	3.02	43.78	476.223	0.34	7	C29H33ClN2O2	477.23	Loperamide	C29H33ClN2O2	477.23	MALDI-MS							MS/MS		Determination of loperamide in mdr1a/1b knock-out mouse brain tissue using matrix-assisted laser desorption/ionization mass spectrometry and comparison with quantitative electrospray-triple quadrupole mass spectrometry analysis	0
Mebendazole	HMSL10511	Antiparasite	Inhibits microtubule polimerization	C16H13N3O3	1	295.298	3.26	2	4	0	3.23	-4.9	8.44	Acidic	4.76	84.08	295.096	0.06	4	C16H13N3O3	296.103	Mebendazole	C16H13N3O3	296.103	MALDI-MS	DHB	163 mg/mL in 70:30 ACN:H2O with 0.2%TFA		15 µm-thick sectionsMALDI MSI analyses (9.4 Tesla FT-ICR) at 30 µm spatial resolution			* Oliver Jonas folder		Agar Lab	0
Methylphenidate		Stimulant - ADHD and narcolepsy	norepinephrine–dopamine reuptake inhibitor (NDRI)	C14H19NO2	1	233.311	2.25	1	2	0	0.57	-0.06	9.09	Basic	5.21	38.33	233.142	0.5	4	C14H19NO2	234.149	Methylphenidate	C14H19NO2	234.149	MALDI-MS	CHCA	1.5mg/ml in 80%ACN(v/v) containing 0.01%TFA.	Stock solutions of MPH (1.0mg/ml) and MPH-d9 (100μg/ml) (for molecular structures refer to Fig. 1) were prepared in 80% ACN (v/v), supplemented by 0.01% TFA, respectively.			Methylphenidate-d9 hydrochloride	The m/z signals of MPH and the IS at 234.15 and 243.21, re- spectively, were used as precursor. Method Validation was performed		Fast quantitative determination of methylphenidate levels in rat plasma and brain ex vivo by MALDI-MS/MS	0
Midazolam		Ansiolitic - anesthesia - seizures - benzodiazepine	interact with the gamma-aminobutyric acid (GABA)-benzodiazepine receptor complex. enhancing the inhibitory effect of gamma-aminobutyric acid at GABA(a)	C18H13ClFN3	1	325.77	3.97	0	2	0	3.95	-4.66	6.19	Basic	4.05	30.18	325.078	0.11	1	C18H13ClFN3	326.085	Midazolam	C18H13ClFN3	326.085	MALDI-MS, LESA-MS and DESI-MS	CHCA and DHB	CHCA (10 mg/ mL, 50/50 v/v acetonitrile/water, 0.1% TFA) DHB (70 mg/ mL, 50/50 v/v acetonitrile/water, 0.1% TFA) was		LESA: (acetonitrile/water/formic acid 60/40/0.1 v/v/v)			Positive ion mode: m/z 326 > 291.2 Not detected by MALDI in tissue, Detected without tissue by MALDI		Mass spectrometry imaging of cassette-dosed drugs for higher throughput pharmacokinetic and biodistribution analysis	0
MMAE		Antitumor	microtubule toxin	C39H67N5O7	1	717.993	3.51	4	8	1	2.01	-4.1	8.9	Basic	2.29	149.54	717.504	0.74	20	C39H67N5O7	718.511	MMAE	C39H67N5O7	718.511										Agar Lab	0
MMAF		Antitumor	microtubule toxin -blocking the polymerisation of tubulin.	C39H65N5O8	1	731.976	1.23	4	9	1	1.22	-5.53	3.61	Acidic	2.55	166.61	731.483	0.72	21	C39H65N5O8	732.491	MMAF	C39H65N5O8	732.491										Agar Lab	0
Moxifloxacin		Antibiotic	inhibiting DNA gyrase, a type II topoisomerase, and topoisomerase IV	C21H24FN3O4	1	401.438	-0.5	2	7	0	-0.5	-3.09	9.42	Basic	4.49	82.11	401.175	0.52	4	C21H24FN3O4	402.182	Moxifloxacin	C21H24FN3O4	402.182	MALDI-MS, LESA-MS and DESI-MS	CHCA and DHB	CHCA (10 mg/ mL, 50/50 v/v acetonitrile/water, 0.1% TFA) DHB (70 mg/ mL, 50/50 v/v acetonitrile/water, 0.1% TFA) was		LESA: (acetonitrile/water/formic acid 60/40/0.1 v/v/v)			Not quantitative Positive ion mode: m/z 402.1 > 261.1		Mass spectrometry imaging of cassette-dosed drugs for higher throughput pharmacokinetic and biodistribution analysis	0
Moxifloxacin		Antibiotic	inhibiting DNA gyrase, a type II topoisomerase, and topoisomerase IV	C21H24FN3O4	1	401.438	-0.5	2	7	0	-0.5	-3.09	9.42	Basic	4.49	82.11	401.175	0.52	4	C21H24FN3O4	402.182	Moxifloxacin	C21H24FN3O4	402.182	LESA-MS			5% dimethylsulfoxide/95% (30% w/v Captisol in water)	Three solvents were used (acetonitrile (ACN), methanol (MeOH) and isopropyl alcohol (IPA)) at 4 different compositions in water (solvent content 50, 60, 70 and 80%), each extraction solvent contained 0.1% formic acid	1 nmol/g		Relative abundance was determined between samples by comparison of MRM transition intensity at m/z 326.9 > 269.8, 266.1 > 234.3, 372.0 > 71.9 and 459.1 > 218.0 for clozapine, albendazole, tamoxifen and astemizole and 472.3 > 436.2, 313.1 > 256.1, 402.2 >		Spatial Quantitation of Drugs in tissues using Liquid Extraction Surface Analysis Mass Spectrometry Imaging	0
Moxifloxacin		Antibiotic	inhibiting DNA gyrase, a type II topoisomerase, and topoisomerase IV	C21H24FN3O4	1	401.438	-0.5	2	7	0	-0.5	-3.09	9.42	Basic	4.49	82.11	401.175	0.52	4	C21H24FN3O4	402.182	Moxifloxacin	C21H24FN3O4	402.182	MALDI-MS							SRM		High-sensitivity MALDI/MRM/MS imaging of moxifloxacin distribution in tuberculosis-infected rabbit lungs and granulomatous lesions	0
MPP+	1-Methyl-4- phenylpyridinium	Parkinson - can rescue dopaminergic neurons from degeneration	Inhibits complex I of oxidative phosphorylation in mitochondria	C12H12N	1	170.234	-1.54	0	0	0	-1.54				5	3.88	170.096	0.08	1	C12H12N	171.104	MPP+	C12H12N	171.104	MALDI-MS	CHCA	acetonitrile/water/trifluoroacetic acid (70/30/ 0.1, v/v/v) at a concentration of 10 mg/mL							MALDI Mass Spectrometry Imaging of 1-Methyl-4-phenylpyridinium (MPP+) in Mouse Brain	0
Nelfinavir	HMSL10513	anti-HIV	protease inhibitor	C32H45N3O4S	1	567.79	4.72	4	5	1	4.09	-6.01	8.18	Basic	1.66	101.9	567.313	0.56	10	C32H45N3O4S	568.32	Nelfinavir	C32H45N3O4S	568.32	MALDI-MS							MS		A mass spectrometry based imaging method developed for the intracellular detection of HIV protease inhibitors	0
Neratinib	GRAY600, Gray010, HMSL10018, Neratinib, SYN-1140, HKI 272	Antitumor	Her2 and EGFR inhibitor	C30H29ClN6O3	1	557.05	4.47	2	8	1	3.05	-4.42	8.81	Basic	2.09	112.4	556.199	0.2	11	C30H29ClN6O3	557.206	Neratinib	C30H29ClN6O3	557.206	MALDI-MS									Agar Lab	0
Nevirapine	S1742	Antiretroviral - HIV-1	non-nucleoside reverse transcriptase inhibitor (NNRTI) - Inh reverse transcriptase enzyme.	C15H14N4O	1	266.304	2.49	1	4	0	2.49	-3.14	3.28	Basic	5.59	58.12	266.117	0.27	1	C15H14N4O	267.124	Nevirapine	C15H14N4O	267.124	MALDI-MS	DHB	DHB (30 mg/mL) in water/methanol/TFA (1:1:.05 v/v/v)	DMSO		62 ng/g				A Mimetic Tissue Model for the Quantification of Drug Distributions by MALDI Imaging Mass Spectrometry	0
Nilotinib	AMN-107, HMSL10099, KIN001-146, S1033, SYN-1057, Tasigna	Antitumor	Bcr-Abl selective Kinase inhibitor	C28H22F3N7O	1	529.527	5.36	2	6	2	5.35	-6.92	5.92	Basic	2.25	97.62	529.184	0.11	7	C28H22F3N7O	530.191	Nilotinib	C28H22F3N7O	530.191	MALDI-MS							Not quantitative		Agar Lab	0
Norclozapine		Neuroleptic - antipsycotic - schizophrenia	antagonist of 5-HT2A subunit of the serotonin receptor. - serotonin (5-HT)2A, 5-HT2C, 5-HT6, 5-HT7, D4, m1, and alpha 1-adrenergic receptor but weak affinity for the D2 receptor. Current evidence suggests the 5-HT2A and D4 receptor antagonist properties	C17H17ClN4	1	312.8	3.02	2	4	0	1.58	-2.74	8.83	Basic	5.06	39.66	312.114	0.24	0	C17H17ClN4	313.121	Norclozapine	C17H17ClN4	313.121	MALDI-MS						3H-clozapine	[M+H]+, was optimized by adjusting the collision energy. Enhanced (m/z 192) product ion scans for clozapine (precursor ion m/z 327, [MþH]þ ion) and N- desmethylclozapine (precursor ion m/z 313, [MþH]þ ion) were carried out in separate experiments. The		Matrix-assisted laser desorption/ionization imaging mass spectrometry for direct measurement of clozapine in rat brain tissue	0
O6BG		Antitumor	O6-alkylguanine-DNA alkyltransferase inhibitor	C12H11N5O	1	241.254	1.67	2	5	0	1.67	-4.14	10.2	Acidic	5.5	89.71	241.096	0.08	3	C12H11N5O	242.104	O6BG	C12H11N5O	242.104										Agar Lab	0
Olanzapine	S2493	Antipsicotic - Schizophrenia and bipolar disorder	blocking, or antagonizing, the dopamine D2 receptor. Strong antagonist 5-HT2A receptor	C17H20N4S	1	312.44	3.39	1	4	0	3.16	-3.77	7.24	Basic	4.6	30.87	312.141	0.35	0	C17H20N4S	313.148	Olanzapine	C17H20N4S	313.148	MALDI-MS	CHCA	water/ acetonitrile (1:1) to a concentration of 10 mg/mL.	PBS				Not quantitative		MALDI-FTICR Imaging Mass Spectrometry of Drugs and Metabolites in Tissue	0
Olanzapine	S2493	Antipsicotic - Schizophrenia and bipolar disorder	blocking, or antagonizing, the dopamine D2 receptor. Strong antagonist 5-HT2A receptor	C17H20N4S	1	312.44	3.39	1	4	0	3.16	-3.77	7.24	Basic	4.6	30.87	312.141	0.35	0	C17H20N4S	313.148	Olanzapine	C17H20N4S	313.148	MALDI-MS, LESA-MS and DESI-MS	CHCA and DHB	CHCA (10 mg/ mL, 50/50 v/v acetonitrile/water, 0.1% TFA) DHB (70 mg/ mL, 50/50 v/v acetonitrile/water, 0.1% TFA) was		LESA: (acetonitrile/water/formic acid 60/40/0.1 v/v/v)			Not quantitative Positive ion mode: m/z 313.1 > 256.1		Mass spectrometry imaging of cassette-dosed drugs for higher throughput pharmacokinetic and biodistribution analysis	0
Olanzapine	S2493	Antipsicotic - Schizophrenia and bipolar disorder	blocking, or antagonizing, the dopamine D2 receptor. Strong antagonist 5-HT2A receptor	C17H20N4S	1	312.44	3.39	1	4	0	3.16	-3.77	7.24	Basic	4.6	30.87	312.141	0.35	0	C17H20N4S	313.148	Olanzapine	C17H20N4S	313.148	LESA-MS			5% dimethylsulfoxide/95% (30% w/v Captisol in water)	Three solvents were used (acetonitrile (ACN), methanol (MeOH) and isopropyl alcohol (IPA)) at 4 different compositions in water (solvent content 50, 60, 70 and 80%), each extraction solvent contained 0.1% formic acid	1 nmol/g	clozapine-d4	Relative abundance was determined between samples by comparison of MRM transition intensity at m/z 326.9 > 269.8, 266.1 > 234.3, 372.0 > 71.9 and 459.1 > 218.0 for clozapine, albendazole, tamoxifen and astemizole and 472.3 > 436.2, 313.1 > 256.1, 402.2 >		Spatial Quantitation of Drugs in tissues using Liquid Extraction Surface Analysis Mass Spectrometry Imaging	0
Olanzapine	S2493	Antipsicotic - Schizophrenia and bipolar disorder	blocking, or antagonizing, the dopamine D2 receptor. Strong antagonist 5-HT2A receptor	C17H20N4S	1	312.44	3.39	1	4	0	3.16	-3.77	7.24	Basic	4.6	30.87	312.141	0.35	0	C17H20N4S	313.148	Olanzapine	C17H20N4S	313.148	MALDI-MS									Direct molecular analysis of whole-body animal tissue sections by imaging MALDI mass spectrometry	0
Olanzapine	S2493	Antipsicotic - Schizophrenia and bipolar disorder	blocking, or antagonizing, the dopamine D2 receptor. Strong antagonist 5-HT2A receptor	C17H20N4S	1	312.44	3.39	1	4	0	3.16	-3.77	7.24	Basic	4.6	30.87	312.141	0.35	0	C17H20N4S	313.148	Olanzapine	C17H20N4S	313.148	MALDI-MS							MS/MS		A quantitation method for mass spectrometry imaging	0
Osimertinib	AZD 9291, Gray749, HG-14-8-02, HMSL10341, KIN001-393, S7297, SYN-5630, TAGRISSO, osimertinib	Antitumor	EGFr inhibitor	C28H33N7O2	1	499.619	4.49	2	7	0	3.01	-3.43	8.87	Basic	2.82	87.55	499.27	0.25	10	C28H33N7O2	500.277	Osimertinib	C28H33N7O2	500.277										Agar Lab	0
Oxaliplatin	Eloxatin, HMSL10269	Antitumor	Alkylating agent	C8H14N2O4Pt	1	397.294		0	0	0						85.82	397.06		0	C8H14N2O4Pt	398.067	Oxaliplatin	C8H14N2O4Pt	398.067	MALDI-MS	CHCA and/or DHB								Agar Lab	0
Oxaliplatin	Eloxatin, HMSL10269	Antitumor	Alkylating agent	C8H14N2O4Pt	1	397.294		0	0	0						85.82	397.06		0	C8H14N2O4Pt	398.067	Oxaliplatin	C8H14N2O4Pt	398.067	MALDI-MS				SRM					Matrix-assisted laser desorption/ionization imaging mass spectrometry of oxaliplatin derivatives in heated intraoperative chemotherapy (HIPEC)-like treated rat kidney	0
Oxaliplatin	Eloxatin, HMSL10269	Antitumor	Alkylating agent	C8H14N2O4Pt	1	397.294		0	0	0						85.82	397.06		0	C8H14N2O4Pt	398.067	Oxaliplatin	C8H14N2O4Pt	398.067	MALDI-MS									Chemical Imaging of Platinum-Based Drugs and their Metabolites	0
Paclitaxel	HMSL10102, SYN-5576	Antitumor	Microtubule inhibitor	C47H51NO14	1	853.918	3.54	4	10	1	3.54	-6.77	11.9	Acidic	1.96	221.29	853.331	0.45	14	C47H51NO14	854.338	Paclitaxel	C47H51NO14	854.338	MALDI-MS									Detection of pharmaceutical compounds in tissue by matrix-assisted laser desorption/ionization and laser desorption/chemical ionization tandem mass spectrometry with a quadrupole ion trap	0
Paclitaxel	HMSL10102, SYN-5576	Antitumor	Microtubule inhibitor	C47H51NO14	1	853.918	3.54	4	10	1	3.54	-6.77	11.9	Acidic	1.96	221.29	853.331	0.45	14	C47H51NO14	854.338	Paclitaxel	C47H51NO14	854.338	MALDI-MS, LESA-	TiO2	1ng/ml in 50:50 ethanol/0.9%NaCl + 1%DMSO		LESA: 25:25:50 (CAN:MeOH:Water)	3.5 um	NO	nanoparticles 1ng/ml in 50:50 ethanol/0.9%NaCl; Monitored the fragment 898 --> 525 (formic adduct). MALDI Fragment 898 --> 286.2	100%EtOh	Agar Lab	0
Palbociclib	Gray1055, Gray934, HMSL10071, Palbociclib, Palbociclib Isethionate, SYN-1180A, SYN-5715, PD 0332991	Antitumor	CDk4 and CDK6 cyclin dependent kinases inhibitor	C24H29N7O2	1	447.543	2.77	2	8	0	1.3	-3.37	8.86	Basic	4	103.35	447.238	0.46	5	C24H29N7O2	448.246	Palbociclib	C24H29N7O2	448.246										Agar Lab	0
Perphenazine	P-13290611, SYN-5560	Antipsycotic	D1 and D2 inhibitor	C21H26ClN3OS	1	403.97	3.69	1	4	0	3.14	-3.44	7.81	Basic	4.1	29.95	403.149	0.43	6	C21H26ClN3OS	404.156	Perphenazine	C21H26ClN3OS	404.156										Agar Lab	0
Pictilisib	GDC 0941, A2780, GRAY539, Gray933, HMSL10047, KIN001-153, Pictilisib, S1065, SYN-1041	antitumor	phosphatidylinositol-3-kinases - (PI3Kα/δ) Inhibitor with modest selectivity against p110β	C23H27N7O3S2	1	513.64	2.75	1	8	1	2.73	-4.53	5.98	Basic	3.88	107.55	513.162	0.43	4	C23H27N7O3S2	514.169	Pictilisib	C23H27N7O3S2	514.169	MALDI-MS	DHB	39 mg/mL in methanol:water (70:30 v/v)					Positive ion mode. LC-MS/M analysis Mobile phases were prepared in 0.1% formic acid in water (v/v; mobile phase A) and 0.1% formic acid in acetonitrile (v/v; mobile phase B).		Distribution of the PI3K Inhibitors Pictilisib (GDC-0941) and GNE-317 in U87 and GS2 Intracranial Glioblastoma Models – Assessment by MALDI Imaging	0
Ponatinib	AP24534, HMSL10150, KIN001-192, S1490, SYN-1116	Antitumor	Bcr-Abl Kinase inhibitor	C29H27F3N6O	1	532.571	4.97	1	5	1	4.54	-5.23	7.62	Basic	2.85	65.77	532.22	0.28	7	C29H27F3N6O	533.227	Ponatinib	C29H27F3N6O	533.227	MALDI-MS							Not quantitative		Agar Lab	0
Pretomanid	S1162	Antibiotic: nitroimidizoles - tuberculosis		C14H12F3N3O5	1	359.261	4.14	0	6	0	4.14	-5.31	-1.58	Basic	4.43	88.65	359.073	0.36	6	C14H12F3N3O5	360.08	Pretomanid	C14H12F3N3O5	360.08	MALDI-MS	CHCA	7mg/mL CHCA matrix solution in 50% ACN containing 0.2% TFA			5 ng/mL				Tissue distribution of pretomanid in rat brain via mass spectrometry imaging	0
Propanolol	0855-0018	Hypotensor	non selective ß blocker	C16H21NO2	1	259.349	2.58	2	3	0	0.36	-1.43	9.67	Basic	4.67	41.49	259.157	0.38	6	C16H21NO2	260.165	Propanolol	C16H21NO2	260.165	DESI-MS									Improved imaging resolution in desorption electrospray ionization mass spectrometry	0
Quercetin	S2391	Plant poliphenol		C15H10O7	1	302.238	2.16	5	7	0	1	-1.24	6.38	Acidic	4	127.45	302.043	0	1	C15H10O7	303.05	Quercetin	C15H10O7	303.05										Agar Lab	0
Quisinostat	Quisinostat, JNJ-26481585	Antitumor	HDAC inhibitor	C21H26N6O2	1	394.479	0.69	3	6	0	-0.39	-1.36	9.99	Basic	3.75	95.31	394.212	0.38	6	C21H26N6O2	395.219	Quisinostat	C21H26N6O2	395.219										Agar Lab	0
Raclopride		tracer for radiology	D2 antagonist	C15H20Cl2N2O3	1	347.24	2	2	4	0	2.03	-3.12	6.26	Acidic	5.25	61.8	346.085	0.53	5	C15H20Cl2N2O3	347.092	Raclopride	C15H20Cl2N2O3	347.092	MALDI-MS							MS/MS		Quantitative analysis of pharmaceutical drug distribution in multiple organs by imaging mass spectrometry	0
Raclopride		tracer for radiology	D2 antagonist	C15H20Cl2N2O3	1	347.24	2	2	4	0	2.03	-3.12	6.26	Acidic	5.25	61.8	346.085	0.53	5	C15H20Cl2N2O3	347.092	Raclopride	C15H20Cl2N2O3	347.092	MALDI-MS							MS/MS		Qualitative and quantitative MALDI imaging of the positron emission tomography ligands raclopride (a D2 dopamine antagonist) and SCH 23390 (a D1 dopamine antagonist) in rat brain tissue sections using a solvent-free dry matrix application method	0
RAF 265	HMSL 10206, CHIR-265, KIN001-287, RAF 265, S2161, SAI-GRAY065	Antitumor	dual inhibitor of RAF kinase and VEGFR2. mut-B-RAF Inhibitor	C24H16F6N6O	1	518.423	5.86	2	4	2	5.63	-6.91	7.21	Basic	2.5	80.65	518.129	0.12	7	C24H16F6N6O	519.136	RAF 265	C24H16F6N6O	519.136	MALDI-MS	DHB	30 mg/mL in 50% HPLC grade methanol, 50% HPLC grade water and 0.2% trifluoroacetic acid							Molecular imaging of drug transit through the blood-brain barrier with MALDI mass spectrometry imaging	0
RO 5126766	A-1085, Gray827, SAI-GRAY062	Antitumor	RAF/MEK inhibitor	C21H18FN5O5S	1	471.46	1.97	2	7	0	1.96	-5.41	9	Acidic	3.7	132.4	471.101	0.14	5	C21H18FN5O5S	472.109	RO 5126766	C21H18FN5O5S	472.109	MALDI-MS									Agar Lab	0
Rucaparib	AG014699, HMSL10304, PF-01367338, SYN-5566	Antitumor	poly-ADP ribose polymerase-1 (PARP-1) inhibitor	C19H18FN3O	1	323.371	2.45	3	2	0	0.55	-2.39	9.32	Basic	4.51	56.92	323.143	0.21	3	C19H18FN3O	324.151	Rucaparib	C19H18FN3O	324.151		DHB	160 mg/mL in 70:30 ACN:H2O with 0.2%TFA		12 µm-thick sections MALDI MSI analyses (12 Tesla FT-ICR) at 100 µm spatial resolution			Drug not detected on brain by MALDI or LESA	10 mg/kg, 30’	Agar Lab	0
Sapanisertib	HMSL10205, INK128, MLN0128, S2811, SYN-1157, Sapanisertib, KIN 001 263	Antitumor	mTOR inhibitor	C15H15N7O	1	309.333	1.64	2	6	0	1.64	-4.4	3.75	Basic	4.5	121.67	309.134	0.2	2	C15H15N7O	310.141	Sapanisertib	C15H15N7O	310.141	MALDI-MS					500 ng/g				Agar Lab	0
SAR 405838	SAR405838, MI-773	Antitumor	MDM2-p53 inhibitor	C29H34Cl2FN3O3	1	562.51	5.08	4	4	2	3.49	-4.82	8.99	Basic	1.74	90.46	561.196	0.52	5	C29H34Cl2FN3O3	562.203	SAR 405838	C29H34Cl2FN3O3	562.203	MALDI-MS							* Gadavist used as contrast		Agar Lab	0
Saracatinib	HMSL10032, KIN001-045, S1006, SYN-5342, Saracatinib, AZD 0530	Antitumor	Bcr-Abl and Src tyrosine kinase inhibitor	C27H32ClN5O5	1	542.03	3.2	1	10	1	2.66	-4.59	7.79	Basic	4.39	90.44	541.209	0.48	8	C27H32ClN5O5	542.216	Saracatinib	C27H32ClN5O5	542.216										Agar Lab	0
SCH 226374		Antitumor	Farnesyltranstransferase inhibitor. Targets the striatum of the brain	C40H47ClN6O3	1	695.31	6.53	0	5	2	6.44	-6.49	6.77	Basic	3	83.8	694.34	0.45	10	C40H47ClN6O3	695.347	SCH 226374	C40H47ClN6O3	695.347	MALDI-MS	DHB, SA					ritanserin			Direct analysis of drug candidates in tissue by matrix-assisted laser desorption/ionization mass spectrometry	0
SCH 226374		Antitumor	Farnesyltranstransferase inhibitor. Targets the striatum of the brain	C40H47ClN6O3	1	695.31	6.53	0	5	2	6.44	-6.49	6.77	Basic	3	83.8	694.34	0.45	10	C40H47ClN6O3	695.347	SCH 226374	C40H47ClN6O3	695.347	MALDI-MS	DHB and SA	SA: 20mg/ml solution in 50 : 50 acetonitrile/0.2% TFA in water			1 ng/g	ritanserin and SCH 66 336	monitoring the dissociation of the protonated drug at m/z 695.4 to its predominant fragment at m/z 228.1.		Direct analysis of drug candidates in tissue by matrix-assisted laser desorption/ionization mass spectrometry	0
Selumetinib	ARRY142886, HMSL10056, KIN001-179, S1008, SAI-GRAY084, SYN-1016, Selumetinib, AZD 6244	Antitumor	MEK1 and MEK2 inhibitor	C17H15BrClFN4O3	1	457.68	4.27	3	5	0	4.27	-5.12	5.07	Basic	2.83	88.41	456	0.18	6	C17H15BrClFN4O3	459.005	Selumetinib	C17H15BrClFN4O3	459.005	LESA-MS									Agar Lab	0
Sonidegib	S2151	Antitumor	smoothened (SMO) antagonist	C26H26F3N3O3	1	485.507	6.76	1	5	1	6.75	-7.76	5.45	Basic	2.94	63.69	485.193	0.31	6	C26H26F3N3O3	486.2	Sonidegib	C26H26F3N3O3	486.2						500 ng/g				Agar Lab	0
Sorafenib	HMSL10008, KIN001-156, Nexavar, S7397, SYN-1082, Sorafenib, BAY 439006	Antitumor	multikinase inhibitor - intracellular (c-CRAF, BRAF, and mutant BRAF) and cell surface kinases (KIT, FLT-3, RET, RET/PTC, VEGFR-1, VEGFR-2, VEGFR-3, and PDGFR–ß)	C21H16ClF3N4O3	1	464.83	4.34	3	3	0	4.34	-6.14	11.5	Acidic	2.67	92.35	464.086	0.1	6	C21H16ClF3N4O3	465.094	Sorafenib	C21H16ClF3N4O3	465.094	MALDI-MS	CHCA	7 g/L CHCAin 70% methanol and 0.2% trifluoroacetic acid							Novel approach of MALDI drug imaging, immunohistochemistry, and digital image analysis for drug distribution studies in tissues	0
SSR 180711		schizophrenia	nicotinic acetylcholine receptor partial agonist	C14H17BrN2O2	1	325.206	2.32	0	2	0	1.67	-2.87	7.94	Basic	5.64	32.78	324.047	0.5	2	C14H17BrN2O2	325.055	SSR 180711	C14H17BrN2O2	325.055	MALDI-MS							MS and MS/MS		A solvent-free matrix application method for matrix-assisted laser desorption/ionization imaging of small molecules	0
SSR 180711		schizophrenia	nicotinic acetylcholine receptor partial agonist	C14H17BrN2O2	1	325.206	2.32	0	2	0	1.67	-2.87	7.94	Basic	5.64	32.78	324.047	0.5	2	C14H17BrN2O2	325.055	SSR 180711	C14H17BrN2O2	325.055	MALDI-MS							MS		Direct analysis of drug candidates in tissue by matrix-assisted laser desorption/ionization mass spectrometry	0
Tacrolimus		Inmunosuppressor - chemotherapy -transplants	macrolide calcineurin inhibitor	C44H69NO12	1	804.031	5.59	3	11	3	5.59	-5.13	9.96	Acidic	1.17	178.36	803.482	0.77	7	C44H69NO12	804.489	Tacrolimus	C44H69NO12	804.489	MALDI-MS	DHB or CHCA								Agar Lab	0
Temozolomide	Temozolomide, S1237	Antitumor	alkylating agent	C6H6N6O2	1	194.154	-0.28	1	5	0	-0.28	-0.9	10.5	Acidic	5.3	105.94	194.055	0.17	1	C6H6N6O2	195.062	Temozolomide	C6H6N6O2	195.062										Agar Lab	0
TEN 010	TEN 010 / RO6870810, S7304	Antitumor	BET inhibitor	C19H18ClN5OS	1	399.9	3.25	1	4	0	3.25	-5.09	4.24	Basic	4.8	86.16	399.092	0.26	3	C19H18ClN5OS	400.099	TEN 010	C19H18ClN5OS	400.099	MALDI-MS									Agar Lab	0
Terfenadine		Antihistaminic - alergy	histamine H1 receptor antagonist	C32H41NO2	1	471.685	6.48	2	3	1	4.85	-4.26	9.02	Basic	2.19	43.7	471.314	0.44	9	C32H41NO2	472.321	Terfenadine	C32H41NO2	472.321	MALDI-MS, LESA-MS and DESI-MS	CHCA and DHB	CHCA (10 mg/ mL, 50/50 v/v acetonitrile/water, 0.1% TFA) DHB (70 mg/ mL, 50/50 v/v acetonitrile/water, 0.1% TFA) was		LESA: (acetonitrile/water/formic acid 60/40/0.1 v/v/v)			Not quantitative Positive ion mode: m/z 472.2 > 436.2		Mass spectrometry imaging of cassette-dosed drugs for higher throughput pharmacokinetic and biodistribution analysis	0
Terfenadine		Antihistaminic - alergy	histamine H1 receptor antagonist	C32H41NO2	1	471.685	6.48	2	3	1	4.85	-4.26	9.02	Basic	2.19	43.7	471.314	0.44	9	C32H41NO2	472.321	Terfenadine	C32H41NO2	472.321	LESA-MS			5% dimethylsulfoxide/95% (30% w/v Captisol in water)	Three solvents were used (acetonitrile (ACN), methanol (MeOH) and isopropyl alcohol (IPA)) at 4 different compositions in water (solvent content 50, 60, 70 and 80%), each extraction solvent contained 0.1% formic acid	1 nmol/g		Relative abundance was determined between samples by comparison of MRM transition intensity at m/z 326.9 > 269.8, 266.1 > 234.3, 372.0 > 71.9 and 459.1 > 218.0 for clozapine, albendazole, tamoxifen and astemizole and 472.3 > 436.2, 313.1 > 256.1, 402.2 >		Spatial Quantitation of Drugs in tissues using Liquid Extraction Surface Analysis Mass Spectrometry Imaging	0
Terfenadine		Antihistaminic - alergy	histamine H1 receptor antagonist	C32H41NO2	1	471.685	6.48	2	3	1	4.85	-4.26	9.02	Basic	2.19	43.7	471.314	0.44	9	C32H41NO2	472.321	Terfenadine	C32H41NO2	472.321	MALDI-MS							MS		Visualization of first-pass drug metabolism of terfenadine by MALDI-imaging mass spectrometry	0
Tiotropium		anticholinergic/antimuscar- inic bronchodilator	Acetilcholin competitive antagonist	C19H22NO4S2	1	392.51	-1.76	1	3	0	-1.75		10.4	Acidic	5.6	59.06	392.099	0.53	5	C19H22NO4S2	393.106	Tiotropium	C19H22NO4S2	393.106	MALDI-MS	CHCA	7.5 mg/mL CHCA in 50% ACN/0.1% trifluoroacetic acid	pure MeOH at 1 mg/mL						Experimental models to study drug distributions in tissue using MALDI mass spectrometry imaging	0
Tiotropium		anticholinergic/antimuscar- inic bronchodilator	Acetilcholin competitive antagonist	C19H22NO4S2	1	392.51	-1.76	1	3	0	-1.75		10.4	Acidic	5.6	59.06	392.099	0.53	5	C19H22NO4S2	393.106	Tiotropium	C19H22NO4S2	393.106	MALDI-MS							MS/MS		Fine mapping the spatial distribution and concentration of unlabeled drugs within tissue micro-compartments using imaging mass spectrometry	0
Tiotropium		anticholinergic/antimuscar- inic bronchodilator	Acetilcholin competitive antagonist	C19H22NO4S2	1	392.51	-1.76	1	3	0	-1.75		10.4	Acidic	5.6	59.06	392.099	0.53	5	C19H22NO4S2	393.106	Tiotropium	C19H22NO4S2	393.106	MALDI-MS							MS and MS/MS		Essential tactics of tissue preparation and matrix nano-spotting for successful compound imaging mass spectrometry	0
Tofacitinib	CP-690550, Gray1054, HMSL10226, KIN001-267, SYN-1032, Tasocitinib, Xeljanz	Monoclonal antibody - Myelofibrosis	JAK1 and JAK3 inhibitor	C16H20N6O	1	312.377	1.24	1	5	0	1.19	-3.74	6.44	Basic	5.83	88.91	312.17	0.5	3	C16H20N6O	313.177	Tofacitinib	C16H20N6O	313.177	MALDI-MS									Agar Lab	0
TWS 119	HMSL10111, S1590	Antitumor	GSK-3β Inhibitor XII	C18H14N4O2	1	318.336	3.05	3	4	0	3.04	-6.02	9.06	Acidic	4.39	97.05	318.112	0	3	C18H14N4O2	319.119	TWS 119	C18H14N4O2	319.119	MALDI-MS, LESA-					0.1 uM				Agar Lab	0
Vemurafenib	PLX 4032, HMSL10068, KIN001-228, R7204, RG7204, RO5185426, S1267, SAI-gray063, SYN-1161, Vemurafenib, Zelboraf	Antitumor	B-Raf inhibitor	C23H18ClF2N3O3S	1	489.92	4.62	2	4	0	4.61	-8.25	8.87	Acidic	2.7	91.92	489.072	0.13	6	C23H18ClF2N3O3S	490.08	Vemurafenib	C23H18ClF2N3O3S	490.08	MALDI-MS									Agar Lab	0
Vinblastine		Antitumor	Microtubule disruptive	C46H58N4O9	1	810.989	4.18	3	9	1	1.81	-1.65	8.86	Basic	2.14	154.1	810.42	0.59	10	C46H58N4O9	811.428	Vinblastine	C46H58N4O9	811.428	MALDI-MS							IM-MS/MS		Matrix-assisted laser desorption/ionization-ion mobility separation-mass spectrometry imaging of vinblastine in whole body tissue sections	0
VX 970	S 7102, SYN-5740, VE-822, VX 970	Antitumor	ATRi	C24H25N5O3S	1	463.56	3.16	2	7	0	1.35	-2.86	9.22	Basic	3.07	124	463.168	0.21	7	C24H25N5O3S	464.175	VX 970	C24H25N5O3S	464.175										Agar Lab	0
VX 984		Antitumor	DNAPKi	C22H21N7O	1	401.47	2.08	2	7	0	2.08	-4.41	4.21	Basic	4.18	119.57	401.193	0.18	6	C22H21N7O	400.188	VX 984	C22H21N7O	400.188										Agar Lab	0

## Sheet: DOI lookup table
Reference	DOI	Year	Authors	Jornal
A mass spectrometry based imaging method developed for the intracellular detection of HIV protease inhibitors	10.1002/rcm.3981	2009	Lennard J. M. Dekker Jeroen J. A. van Kampen Mariska L. Reedijk Peter C. Burgers Rob A. Gruters Albert D. M. E. Osterhaus Theo M. Luider	Rapid Communications in Mass Spectrometry
A Mimetic Tissue Model for the Quantification of Drug Distributions by MALDI Imaging Mass Spectrometry	10.1021/ac400892z	2013	M. Reid Groseclose and Stephen Castellino	Analytical Chemistry
A new combination MALDI matrix for small molecule analysis: application to imaging mass spectrometry for drugs and metabolites	10.1039/C2AN35782H	2012	Selina Rahman Shanta, Tae Young Kim, Ji Hye Hong, Jeong Hwa Lee, Chan Young Shin, Kyun-Hwan Kim, Young Hwan Kim, Sang Kyung Kim and Kwang Pyo Kim	Analyst
A quantitation method for mass spectrometry imaging	10.1002/rcm.4891	2011	Stormy L. Koeniger Nari Talaty Yanping Luo Damien Ready Martin Voorbach Terese Seifert Steve Cepa Jane A. Fagerland Jennifer Bouska Wayne Buck Robert W. Johnson Stephen Spanton	Rapid Communications in Mass Spectrometry
A solvent-free matrix application method for matrix-assisted laser desorption/ionization imaging of small molecules	10.1002/rcm.4567	2010	R. J. Goodwin L. MacIntyre D. G. Watson S. P. Scullion A. R. Pitt	Rapid Communications in Mass Spectrometry
Agar Lab	Agar Lab
Analysis of erlotinib and its metabolites in rat tissue sections by MALDI quadrupole time-of-flight mass spectrometry	10.1002/jms.1225	2007	Luca Signor Emmanuel Varesio Roland F. Staack Volkmar Starke Wolfgang F. Richter Gérard Hopfgartner	Journal of Mass Spectrometry
Clathrate nanostructures for mass spectrometry	10.1038/nature06195	2007	Trent R. Northen, Oscar Yanes, Michael T. Northen, Dena Marrinucci, Winnie Uritboonthai, Junefredo Apon, Stephen L. Golledge, Anders Nordström & Gary Siuzdak	Nature
Comparison of drug distribution images from whole-body thin tissue sections obtained using desorption electrospray ionization tandem mass spectrometry and autoradiography	10.1021/ac800546a	2008	Vilmos Kertesz, Gary J. Van Berkel, Marissa Vavrek, Kenneth A. Koeplinger, Bradley B. Schneider and Thomas R. Covey	Analytical Chemistry
Compound Property Optimization in Drug Discovery Using Quantitative Surface Sampling Micro Liquid Chromatography with Tandem Mass Spectrometry	10.1021/acs.analchem.6b03449	2016	Xiaohui Chen, Panos Hatsis, Joyce Judge, Upendra A. Argikar, Xiaojun Ren, Jason Sarber, Keith Mansfield, Guiqing Liang, Adam Amaral, Alexandre Catoire, Adam Bentley, Luis Ramos, Paul Moench, Samuel Hintermann, David Carcache, Jim Glick, and Jimmy Flarakos	Analytical Chemistry
Controlled-pH tissue cleanup protocol for signal enhancement of small molecule drugs analyzed by MALDI-MS imaging	10.1021/ac203322q	2012	Mohammadreza Shariatgorji, Patrik Källback, Lena Gustavsson, Nicoletta Schintu, Per Svenningsson, Richard J.A. Goodwin, and Per E. Andren	Analytical Chemistry
Chemical Imaging of Platinum-Based Drugs and their Metabolites	10.1038/srep38507	2016	Liu, Xin Hummon, Amanda B.	Scientific Reports
Desorption electrospray ionization mass spectrometry: Imaging drugs and metabolites in tissues	10.1073/pnas.0801066105	2008	Justin M. Wiseman, Demian R. Ifa, Yongxin Zhu, Candice B. Kissinger, Nicholas E. Manicke, Peter T. Kissinger, and R. Graham Cooks	PNAS
Detection of pharmaceutical compounds in tissue by matrix-assisted laser desorption/ionization and laser desorption/chemical ionization tandem mass spectrometry with a quadrupole ion trap	10.1016/S1044-0305(99)00103-8	1999	Frederick J. TroendleChristopher D. ReddickRichard A. Yost	Journal of the American Society for Mass Spectrometry
Determination of loperamide in mdr1a/1b knock-out mouse brain tissue using matrix-assisted laser desorption/ionization mass spectrometry and comparison with quantitative electrospray-triple quadrupole mass spectrometry analysis	10.1007/s12272-011-1119-7	2011	Young G. Shin, Teresa Dong, Bilin Chou, Kapil Menghrajani	Archives of Pharmacal Research
Determination of pharmaceutical compounds in skin by imaging matrix-assisted laser desorption/ionisation mass spectrometry	10.1002/rcm.1725	2004	Josephine Bunch Malcolm R. Clench Don S. Richards	Rapid Communications in Mass Spectrometry
Direct analysis of drug candidates in tissue by matrix-assisted laser desorption/ionization mass spectrometry	10.1002/jms.525	2003	Michelle L. Reyzer Yunsheng Hsieh Kwokei Ng Walter A. Korfmacher Richard M. Caprioli	Journal of Mass Spectrometry
Direct demonstration of tissue uptake of an inhaled drug: proof-of-principle study using matrix-assisted laser desorption ionization mass spectrometry imaging	10.1021/ac2014349	2011	Thomas E. Fehniger, Ákos Végvár, Melinda Rezel, Kaiu Prik, Peeter Ross, Magnus Dahlbäck, Goutham Edula, Ruth Sepper, and György Marko-Varga
Direct molecular analysis of whole-body animal tissue sections by imaging MALDI mass spectrometry a	10.1021/ac060788p	2006	Sheerin Khatib-Shahidi, Malin Andersson, Jennifer L. Herman, Todd A. Gillespie, and Richard M. Caprioli	Analytical Chemistry
Direct molecular analysis of whole-body animal tissue sections by imaging MALDI mass spectrometry b	10.1007/978-1-60761-746-4_17	2010	Michelle L. ReyzerPierre ChaurandPeggi M. AngelRichard M. Caprioli	Mass Spectrometry Imaging
Distribution and quantification of irinotecan and its active metabolite SN-38 in colon cancer murine model systems using MALDI MSI	10.1007/s00216-014-8237-2	2014	Achim BuckSusanne HalbritterChristoph SpäthAnnette FeuchtingerMichaela AichlerHorst ZitzelsbergerKlaus-Peter JanssenAxel Walch	Analytical and Bioanalytical Chemistry
Distribution of chloroquine in ocular tissue of pigmented rat using matrix-assisted laser desorption/ionization imaging quadrupole time-of-flight tandem mass spectrometry	10.1002/rcm.5021	2011	Yasuhiro Yamada Kaji Hidefumi Henry Shion Motoji Oshikata Yukari Haramaki	Rapid Communications in Mass Spectrometry
Distribution of the PI3K Inhibitors Pictilisib (GDC-0941) and GNE-317 in U87 and GS2 Intracranial Glioblastoma Models – Assessment by MALDI Imaging	10.1124/dmd.114.057513	2014	Laurent Salphati, Sheerin Shahidi-Latham, Cristine Quiason, Kai Barck, Merry Nishimura, Bruno Alicke, Jodie Pang, Richard A Carano, Alan G Olivero and Heidi S Phillips	Drug Metabolism and Disposition
Drug localization in different lung cancer phenotypes by MALDI mass spectrometry imaging	10.1016/j.jprot.2011.03.019		György Marko-Vargaab Thomas E. Fehnigerac Melinda Rezelia Balázs Dömede Thomas Laurella Ákos Végvária	Journal of Proteomics
Essential tactics of tissue preparation and matrix nano-spotting for successful compound imaging mass spectrometry	10.1016/j.jprot.2010.02.021	2010	Ákos Végvária Thomas E. Fehnigerb Lena Gustavssonb Anna Nilssonc Per E.Andrénc Kerstin Kenned Johan Nilssona Thomas Laurella György Marko-Vargaab	Journal of Proteomics
Evidence for the presence of clofazimine and its distribution in the healthy mouse brain	10.1007/s10735-015-9634-3	2015	Sooraj Baijnath Suhashni Naiker Adeola Shobo Chivonne Moodley John Adamson Bongani Ngcobo Linda A. Bester Sanil Singh Hendrik G. Kruger Tricia Naicker Thavendran Govender	Journal of Molecular Histology
Examination of the distribution of the bioreductive drug AQ4N and its active metabolite AQ4 in solid tumours by imaging matrix-assisted laser desorption/ionisation mass spectrometry	10.1002/rcm.2952	2007	Sally J. Atkinson Paul M. Loadman Chris Sutton Laurence H. Patterson Malcolm R. Clench	Rapid Communications in Mass Spectrometry
Exemplifying the Screening Power of Mass Spectrometry Imaging over Label-Based Technologies for Simultaneous Monitoring of Drug and Metabolite Distributions in Tissue Sections	10.1177/1087057115623740	2015	Richard J. A. Goodwin, Anna Nilsson, C. Logan Mackay, John G. Swales, Maria K. Johansson, Martin Billger, Per E. Andrén, Suzanne L. Iverson	Journal of Biomolecular Screening
Experimental models to study drug distributions in tissue using MALDI mass spectrometry imaging	10.1021/pr400581b	2013	Ákos Végvári, Thomas E. Fehniger, Melinda Rezeli, Thomas Laurell, Balázs Döme, Bo Jansson, Charlotte Welinder, and György Marko-Varga	Journal of Proteome research
Fast quantitative determination of methylphenidate levels in rat plasma and brain ex vivo by MALDI-MS/MS	10.1002/jms.3605	2015	Anne Arnold Markus Persike Jan Gorka Eleanor J Dommett Martina Zimmermann Michael Karas	Journal of Mass Spectrometry
Fine mapping the spatial distribution and concentration of unlabeled drugs within tissue micro-compartments using imaging mass spectrometry	10.1371/journal.pone.0011411	2010	Anna Nilsson, Thomas E. Fehniger, Lena Gustavsson, Malin Andersson, Kerstin Kenne, György Marko-Varga, Per E. Andrén	PLos One
High-sensitivity MALDI/MRM/MS imaging of moxifloxacin distribution in tuberculosis-infected rabbit lungs and granulomatous lesions	10.1021/ac1029049	2011	Brendan Prideaux, Véronique Dartois, Dieter Staab, Danielle M. Weiner, Anne Goh, Laura E. Via, Clifton E. Barry III, and Markus Stoeckli	Analytical Chemistry
Imaging MALDI MS of dosed brain tissues utilizing an alternative analyte pre-extraction approach	10.1007/s13361-015-1132-z	2015	Cristine M. QuiasonSheerin K. Shahidi-Latham	Journal of The American Society for Mass Spectrometry
Improved imaging resolution in desorption electrospray ionization mass spectrometry	10.1002/rcm.3662	2008	Vilmos Kertesz Gary J. Van Berkel	Rapid Communications in Mass Spectrometry
Localization and analyses of small drug molecules in rat brain tissue sections	10.1021/ac050868d	2005	Hay-Yan J. Wang, Shelley N. Jackson, Jonathan McEuen, and Amina S. Woods	Analytical Chemistry
MALDI imaging mass spectrometry: bridging biology and chemistry in drug development	10.4155/bio.11.232	2011	Stephen Castellino, M Reid Groseclose & David Wagner	Bioanalysis
MALDI Imaging of Liquid Extraction Surface Analysis Sampled Tissue	10.1021/acs.analchem.5b04281	2016	Elizabeth C. Randall, Alan M. Race, Helen J. Cooper, and Josephine Bunch	Analytical Chemistry
MALDI Mass Spectrometry Imaging of 1-Methyl-4-phenylpyridinium (MPP+) in Mouse Brain	10.1007/s12640-013-9449-5	2014	Hanane KadarGael Le DouaronMajid AmarLaurent FerriéBruno FigadèreDavid TouboulAlain Brunelle	Neurotoxicity Research
MALDI-FTICR Imaging Mass Spectrometry of Drugs and Metabolites in Tissue	10.1021/ac800617s	2008	Dale S. Cornett, Sara L. Frappier and Richard M. Caprioli	Analytical Chemistry
Mapping Drug Distribution in Brain Tissue Using Liquid Extraction Surface Analysis Mass Spectrometry Imaging	10.1021/acs.analchem.5b02998	2015	John G. Swales, James W. Tucker, Michael J. Spreadborough, Suzanne L. Iverson, Malcolm R. Clench, Peter J. H. Webborn, and Richard J. A. Goodwin	Analytical Chemistry
Mapping pharmaceuticals in rat brain sections using MALDI imaging mass spectrometry	10.1007/978-1-60761-746-4_8	2010	Yunsheng HsiehFangbiao LiWalter A. Korfmacher	Mass Spectrometry Imaging
Mass spectrometry imaging of cassette-dosed drugs for higher throughput pharmacokinetic and biodistribution analysis	10.1021/ac502217r	2014	John G. Swales, James W. Tucker, Nicole Strittmatter, Anna Nilsson, Diego Cobice, Malcolm R. Clench, C. Logan Mackay, Per E. Andren, Zoltán Takáts, Peter J. H. Webborn, and Richard J. A. Goodwin	Analytical Chemistry
Mass spectrometry imaging with high resolution in mass and space (HR(2) MSI) for reliable investigation of drug compound distributions on the cellular level	10.1007/s00216-011-4990-7	2011	Andreas Römpp Sabine Guenther Zoltan Takats Bernhard Spengler	Analytical and Bioanalytical Chemistry
Matrix-assisted laser desorption/ionization imaging mass spectrometry for direct measurement of clozapine in rat brain tissue	10.1002/rcm.2397	2006	Yunsheng Hsieh Roger Casale Elaine Fukuda Jiwen Chen Ian Knemeyer Julia Wingate Richard Morrison Walter Korfmacher	Rapid Communications in Mass Spectrometry
Matrix-assisted laser desorption/ionization imaging mass spectrometry of oxaliplatin derivatives in heated intraoperative chemotherapy (HIPEC)-like treated rat kidney	10.1002/rcm.4408	2010	Amina Bouslimani Nicole Bec Matthias Glueckmann Christophe Hirtz Christian Larroque	Rapid Communications in Mass Spectrometry
Matrix-assisted laser desorption/ionization-ion mobility separation-mass spectrometry imaging of vinblastine in whole body tissue sections	10.1021/ac8015467	2008	Paul J. Trim, Claire M. Henson, Jennie L. Avery, Andrew McEwen, Marten F. Snel, Emmanuelle Claude, Peter S. Marshall, Andrew West, Alessandra P. Princivalle and Malcolm R. Clench	Analytical Chemistry
Molecular imaging of drug transit through the blood-brain barrier with MALDI mass spectrometry imaging	10.1038/srep02859	2013	Xiaohui Liu, Jennifer L. Ide, Isaiah Norton, Mark A. Marchionni, Maritza C. Ebling, Lan Y. Wang, Erin Davis, Claire M. Sauvageot, Santosh Kesari, Katherine A. Kellersberger, Michael L. Easterling, Sandro Santagata, Darrin D. Stuart, John Alberta, Jeffrey	Scientific Reports
Novel approach of MALDI drug imaging, immunohistochemistry, and digital image analysis for drug distribution studies in tissues	10.1021/ac502177y	2014	Katharina Huber, Annette Feuchtinger, Daniela M. Borgmann, Zhoulei Li, Michaela Aichler, Stefanie M. Hauck, Horst Zitzelsberger, Markus Schwaiger, Ulrich Keller, and Axel Walch	Analytical Chemistry
On-tissue chemical derivatization of 3-methoxysalicylamine for MALDI-imaging mass spectrometry	10.1002/jms.1958	2011	Almary Chacon Irene Zagol‐Ikapitte Venkataraman Amarnath Michelle L. Reyzer John A. Oates Richard M. Caprioli Olivier Boutaud	Jornal of Mass Spectrometry
Qualitative and quantitative MALDI imaging of the positron emission tomography ligands raclopride (a D2 dopamine antagonist) and SCH 23390 (a D1 dopamine antagonist) in rat brain tissue sections using a solvent-free dry matrix application method	10.1021/ac202630t	2011	Richard J. A. Goodwin, C. Logan Mackay, Anna Nilsson, David J. Harrison, Lars Farde, Per E. Andren, and Suzanne L. Iverson	Analytical Chemistry
Quantitative analysis of pharmaceutical drug distribution in multiple organs by imaging mass spectrometry	10.1002/rcm.6256	2012	Nozomi Takai Yukari Tanaka Kazuhiro Inazawa Hideo Saji	Rapid Communications in Mass Spectrometry
Quantitative MALDI Tandem Mass Spectrometric Imaging of Cocaine from Brain Tissue with a Deuterated Internal Standard	10.1021/ac302960j	2012	David A. Pirman, Richard F. Reich, András Kiss, Ron M. A. Heeren, and Richard A. Yost	Analytical Chemistry
Rapid and widespread distribution of doxycycline in rat brain: a mass spectrometric imaging study.	10.3109/00498254.2015.1081307	2015	Chiedza F. Munyeza, Adeola Shobo, Sooraj Baijnath, Dominika Bratkowska, Suhashni Naiker, Linda A. Bester, Sanil D. Singh, Glenn E. M. Maguire, Hendrik G. Kruger, Tricia Naicker & Thavendran Govender	Xenobiotica
Reagent precoated targets for rapid in-tissue derivatization of the anti-tuberculosis drug isoniazid followed by MALDI imaging mass spectrometry	10.1007/s13361-011-0150-8	2011	M. Lisa ManierMichelle L. ReyzerAnne GohVeronique DartoisLaura E. ViaClifton E. BarryIIIRichard M. Caprioli	Journal of The American Society for Mass Spectrometry
Single hair cocaine consumption monitoring by mass spectrometric imaging	10.1021/ac200610c	2011	Tiffany Porta, Chantal Grivet, Thomas Kraemer, Emmanuel Varesio, and Gérard Hopfgartner	Analytical Chemistry
Spatial Quantitation of Drugs in tissues using Liquid Extraction Surface Analysis Mass Spectrometry Imaging	10.1038/srep37648	2016	John G. Swales, Nicole Strittmatter, James W. Tucker, Malcolm R. Clench, Peter J. H. Webborn & Richard J. A. Goodwin	Scientific Reports
The efficacy of the wee1 inhibitor MK-1775 combined with temozolomide is limited by heterogeneous distribution across the blood-brain barrier in glioblastoma	10.1158/1078-0432.CCR-14-2588	2015	Jenny L Pokorny, David Calligaris, Shiv K Gupta, Dennis O Iyekegbe Jr, Dustin Mueller, Katrina K Bakken, Brett L Carlson, Mark A Schroeder, Debra L Evans, Zhenkun Lou, Paul A. Decker, Jeanette Eckel-Passow, Vincenzo Pucci, Bennett Ma, Stuart D Shumway, Wi	Clinical Cancer Research
Tissue distribution of pretomanid in rat brain via mass spectrometry imaging	10.3109/00498254.2015.1067935	2015	Adeola Shobo, Dominika Bratkowska, Sooraj Baijnath, Suhashni Naiker, Anou M. Somboro, Linda A. Bester, Sanil D. Singh, Tricia Naicker, Hendrik G. Kruger & Thavendran Govender	Xenobiotica
ToF-SIMS analysis of dexamethasone distribution in the isolated perfused eye	10.1167/iovs.11-8199	2011	Jenifer Mains; Clive G. Wilson; Andrew Urquhart	Multidisciplinary Ophthalmic Imaging
Use of a solvent-free dry matrix coating for quantitative matrix-assisted laser desorption ionization imaging of 4-bromophenyl-1,4-diazabicyclo(3.2.2)nonane-4-carboxylate in rat brain and quantitative analysis of the drug from laser microdissected tissue	10.1021/ac100398y	2010	R. J. A. Goodwin, P. Scullion, L. MacIntyre, D. G. Watson and A. R. Pitt	Analytical Chemistry
Visualization of first-pass drug metabolism of terfenadine by MALDI-imaging mass spectrometry	10.2174/187231208783478461	2008	Hsieh, Yunsheng; Chen, Jiwen; Knemeyer, Ian; Crossman, Lee; Korfmacher, Walter A.	Drug Metabolism Letters
Visualizing spatial distribution of alectinib in murine brain using quantitative mass spectrometry imaging	10.1038/srep23749	2016	Hiroaki Aikawa, Mitsuhiro Hayashi, Shoraku Ryu, Makiko Yamashita, Naoto Ohtsuka, Masanobu Nishidate, Yasuhiro Fujiwara & Akinobu Hamada	Scientific Reports
